# Supplementary material for: Global Burden of Leptospirosis: Estimated in Terms of Disability Adjusted Life Years
Source: PLoS Negl Trop Dis. 2015 Oct 2;9(10):e0004122. doi: 10.1371/journal.pntd.0004122 (PMC4591975; doi:10.1371/journal.pntd.0004122)
Supplement: S2 File — (XLS) [file pntd.0004122.s002.xls]

## Sheet: GBD regions
High Income Asia Pacific
	YLDs				Per 100,000
	Mean	Lower CL	Upper CL		Mean	Lower CL	Upper CL
Brunei	13.6784	3.60076	30.1678		3.36042	0.884609	7.41142
Hong Kong	74.9765	20.7812	148.629		1.05754	0.293118	2.0964
Japan	710.897	212.735	1348.79		0.559782	0.167514	1.06207
Macao	5.7618	1.66165	11.7503		1.01448	0.292565	2.06886
Korea	247.912	73.0392	480.42		0.511152	0.150594	0.990542
Singapore	151.429	34.7513	391.503		3.13084	0.718494	8.09444
Taiwan	309.578	92.6583	592.679		1.34453	0.402425	2.57407
Total	1514.23	455.177	2822.44		0.716212	0.215293	1.33498
	YLLs				Per 100,000
	Mean	Lower CL	Upper CL		Mean	Lower CL	Upper CL
Brunei	242.913	88.1252	479.993		59.6772	21.65	117.921
Hong Kong	1093.6	377.772	2076.04		15.4251	5.32845	29.2825
Japan	10849.2	4079.05	19538.5		8.54295	3.21197	15.3852
Macao	85.4625	28.8695	173.215		15.0474	5.08305	30.4978
Korea	4241.81	1620.95	7911.47		8.74587	3.34211	16.3121
Singapore	2637.08	733.28	6078.87		54.5225	15.1608	125.682
Taiwan	4804.52	1976.44	8922.98		20.8666	8.5839	38.7535
Total	23954.5	9463.46	39400.2		11.3302	4.47609	18.6358
	DALYs				Per 100,000
	Mean	Lower CL	Upper CL		Mean	Lower CL	Upper CL
Brunei	256.592	95.395	531.235		63.0377	23.436	130.51
Hong Kong	1168.57	460.402	2469.26		16.4827	6.49395	34.8289
Japan	11560.1	4399.31	20586		9.10273	3.46415	16.2101
Macao	91.2243	33.5941	176.722		16.0618	5.9149	31.1154
Korea	4489.72	1797.55	8046.88		9.25702	3.70624	16.5913
Singapore	2788.51	917.095	6803.18		57.6533	18.9612	140.658
Taiwan	5114.09	2178.09	9124.92		22.2111	9.4597	39.6306
Total	25468.8	11008.5	42030.4		12.0464	5.20688	19.8798
Central Asia
	YLDs				Per 100,000
	Mean	Lower CL	Upper CL		Mean	Lower CL	Upper CL
Armenia	10.8339	3.48651	21.4577		0.35057	0.112818	0.694338
Azerbaijan	35.2612	10.9627	70.0977		0.394688	0.122709	0.784623
Georgia	21.3151	6.71959	42.6048		0.505194	0.159263	1.00979
Kazakhstan	35.8735	11.1563	77.1654		0.227718	0.0708179	0.489831
Kyrgyzstan	34.6737	10.4241	72.1448		0.624725	0.187813	1.29985
Mongolia	7.11444	2.14777	14.8738		0.263389	0.0795141	0.550653
Tajikistan	64.4579	18.6858	134.797		0.911086	0.264116	1.9053
Turkmenistan	19.0914	6.19615	37.358		0.368808	0.119698	0.721685
Uzbekistan	193.207	65.0882	380.444		0.69513	0.234178	1.36879
Total	421.828	147.743	779.444		0.525354	0.184002	0.970738
	YLLs				Per 100,000
	Mean	Lower CL	Upper CL		Mean	Lower CL	Upper CL
Armenia	253.17	104.478	438.197		8.19219	3.38074	14.1794
Azerbaijan	905.155	336.08	1595.09		10.1317	3.76184	17.8542
Georgia	461.013	175.651	824.978		10.9266	4.16315	19.553
Kazakhstan	1060.51	420.696	1944.67		6.73189	2.6705	12.3444
Kyrgyzstan	891.843	323.018	1600.62		16.0686	5.81989	28.8387
Mongolia	179.119	63.4759	316.875		6.63129	2.34999	11.7313
Tajikistan	1562.39	580.968	2922.38		22.0837	8.21175	41.3066
Turkmenistan	584.931	230.552	1064.69		11.2997	4.45382	20.5678
Uzbekistan	4540.61	1686.96	7965.77		16.3365	6.06946	28.6597
Total	10438.7	4018.8	17188.6		13.0006	5.0051	21.4071
	DALYs				Per 100,000
	Mean	Lower CL	Upper CL		Mean	Lower CL	Upper CL
Armenia	264.004	113.836	450.921		8.54276	3.68355	14.5911
Azerbaijan	940.416	375.51	1647.48		10.5263	4.20319	18.4407
Georgia	482.328	199.044	850.136		11.4318	4.71759	20.1493
Kazakhstan	1096.38	453.52	1997.32		6.95961	2.87886	12.6786
Kyrgyzstan	926.517	355.316	1628.55		16.6933	6.40181	29.342
Mongolia	186.233	67.8862	322.058		6.89467	2.51327	11.9231
Tajikistan	1626.85	653.258	3000.17		22.9948	9.23354	42.4061
Turkmenistan	604.022	243.056	1076.91		11.6685	4.69537	20.8038
Uzbekistan	4733.81	1903.1	8194.78		17.0316	6.84709	29.4837
Total	10860.6	4403.27	17580.2		13.526	5.48393	21.8948
East Asia
	YLDs				Per 100,000
	Mean	Lower CL	Upper CL		Mean	Lower CL	Upper CL
China	14181.4	4426.87	27831.4		1.04726	0.326912	2.05527
DPR Korea	80.7815	26.4242	155.314		0.332083	0.108627	0.638477
total	14262.2	4459.45	27943.2		1.03464	0.323506	2.02712
	YLLs				Per 100,000
	Mean	Lower CL	Upper CL		Mean	Lower CL	Upper CL
China	287506	111821	496775		21.2315	8.25768	36.6855
DPR Korea	2240	893.254	3772.79		9.20836	3.67206	15.5095
total	289746	112946	500221		21.0194	8.19354	36.2881
	DALYs				Per 100,000
	Mean	Lower CL	Upper CL		Mean	Lower CL	Upper CL
China	301688	119388	525491		22.2788	8.8165	38.8061
DPR Korea	2320.78	922.291	3840.12		9.54044	3.79143	15.7862
total	304008	120122	529149		22.054	8.71414	38.3866
South Asia
	YLDs				Per 100,000
	Mean	Lower CL	Upper CL		Mean	Lower CL	Upper CL
Afghanistan	79.2857	21.8763	151.206		0.272296	0.0751311	0.519295
Bangladesh	3255.64	847.195	6434.33		1.98001	0.515246	3.91322
Bhutan	7.90223	2.35014	14.7541		1.11537	0.331714	2.08249
India	24394	7035.99	46979.9		2.00862	0.579349	3.86836
Nepal	59.7393	16.4134	125.314		0.358723	0.0985589	0.752487
Pakistan	1566.62	447.539	2941.23		0.847952	0.242236	1.59198
Total	29363.2	8568.91	55874.2		1.82366	0.53219	3.47018
	YLLs				Per 100,000
	Mean	Lower CL	Upper CL		Mean	Lower CL	Upper CL
Afghanistan	6606.93	2381.6	11743.1		22.6906	8.17927	40.3302
Bangladesh	81014	31973.1	140617		49.2709	19.4453	85.5204
Bhutan	222.843	95.5725	376.786		31.4535	13.4897	53.182
India	659975	249625	1.13097e+06		54.3429	20.5543	93.1251
Nepal	1026	370.323	2125.29		6.16092	2.22371	12.7619
Pakistan	45865.8	17903.6	80785.7		24.8254	9.69056	43.7263
Total	794710	309100	1.33794e+06		49.3571	19.1973	83.0953
	DALYs				Per 100,000
	Mean	Lower CL	Upper CL		Mean	Lower CL	Upper CL
Afghanistan	6686.21	2676.89	11484.2		22.9629	9.1934	39.441
Bangladesh	84269.6	34293.8	151228		51.2509	20.8567	91.9734
Bhutan	230.745	91.4922	405.912		32.5689	12.9138	57.293
India	684369	290213	1.21729e+06		56.3515	23.8964	100.232
Nepal	1085.74	409.079	2138.87		6.51964	2.45644	12.8435
Pakistan	47432.4	19341.5	79903.8		25.6734	10.4688	43.2489
Total	824073	353505	1.38808e+06		51.1808	21.9551	86.2095
South East Asia
	YLDs				Per 100,000
	Mean	Lower CL	Upper CL		Mean	Lower CL	Upper CL
Cambodia	514.313	142.208	1052.72		3.41665	0.944706	6.99337
Indonesia	9253.28	2482.4	19403.1		8.80986	2.36344	18.4733
Laos	125.771	33.981	254.333		1.95415	0.527975	3.95167
Malaysia	1041.41	281.089	2224.26		3.73077	1.00698	7.96826
Maldives	88.0809	22.8682	181.354		28.0584	7.28472	57.7708
Mauritius	106.914	30.4786	224.753		8.24595	2.35071	17.3345
Mayotte	40.9321	11.1702	82.8066		20.5622	5.61131	41.5977
Myanmar	542.391	151.956	995.733		1.07413	0.300928	1.97192
Philippines	1442.34	422.487	2734.96		1.54068	0.451294	2.92144
Reunion	26.4985	8.0562	50.5243		7.06879	2.14909	13.478
Seychelles	11.2799	3.28905	21.232		12.7688	3.72317	24.0344
Sri Lanka	6182.3	1649.96	12826.3		30.2906	8.08411	62.8433
Thailand	2733.25	785.898	5439.24		4.01127	1.15337	7.98253
Timor	134.085	35.143	278.862		11.4488	3.00069	23.8107
Viet Nam	4505.74	1347.38	9430.41		5.06099	1.51342	10.5926
Total	26748.6	8252.98	49167.2		5.57761	1.72091	10.2523
	YLLs				Per 100,000
	Mean	Lower CL	Upper CL		Mean	Lower CL	Upper CL
Cambodia	14317.7	5328.25	25630.1		95.1144	35.3963	170.264
Indonesia	225239	86901.6	402173		214.445	82.7372	382.901
Laos	3665.18	1417.84	6384.28		56.9473	22.0295	99.195
Malaysia	21615.5	7027.38	42035.2		77.4362	25.1751	150.588
Maldives	1702.48	616.857	3182.07		542.33	196.501	1013.66
Mauritius	2484.46	932.422	4413.42		191.618	71.9146	340.392
Mayotte	758.473	279.35	1360.72		381.018	140.331	683.553
Myanmar	22703.6	8900.77	38402.9		44.9614	17.6268	76.0518
Philippines	33406.7	12711.1	59451.6		35.6844	13.5778	63.5052
Reunion	514.284	180.832	957.011		137.191	48.2391	255.294
Seychelles	280.569	108.412	508.412		317.601	122.721	575.518
Sri Lanka	158185	56006.5	300991		775.04	274.408	1474.73
Thailand	60022.9	19991.4	112371		88.0887	29.3391	164.914
Timor	4838.39	1733.81	8572.82		413.127	148.042	731.992
Viet Nam	83064.8	28929.5	160690		93.3011	32.4945	180.492
Total	632799	252538	1.04843e+06		131.951	52.6592	218.619
	DALYs				Per 100,000
	Mean	Lower CL	Upper CL		Mean	Lower CL	Upper CL
Cambodia	14832	5700.52	24995.4		98.5311	37.8694	166.048
Indonesia	234492	93085.3	424498		223.255	88.6246	404.156
Laos	3790.95	1450.98	6576.55		58.9014	22.5444	102.182
Malaysia	22656.9	8720.1	45170.2		81.167	31.2392	161.819
Maldives	1790.56	684.803	3411.69		570.388	218.146	1086.8
Mauritius	2591.38	1023.17	4565.08		199.864	78.914	352.09
Mayotte	799.405	308.266	1414.9		401.58	154.857	710.775
Myanmar	23246	9198.19	37116.6		46.0356	18.2158	73.5046
Philippines	34849	14280.8	58657.9		37.2251	15.2545	62.6575
Reunion	540.783	196.474	1015.07		144.26	52.4118	270.783
Seychelles	291.848	109.437	501.434		330.37	123.882	567.618
Sri Lanka	164368	59327.5	304065		805.331	290.68	1489.79
Thailand	62756.2	25025.1	107024		92.0999	36.7264	157.067
Timor	4972.47	1848.2	9032.44		424.576	157.809	771.236
Viet Nam	87570.5	32830.5	176553		98.3621	36.8762	198.31
Total	659548	278381	1.07747e+06		137.529	58.0479	224.674
Australasia
	YLDs				Per 100,000
	Mean	Lower CL	Upper CL		Mean	Lower CL	Upper CL
Australia	224.335	73.3762	439.15		1.04284	0.341096	2.04143
New Zealand	14.8944	4.81497	28.9159		0.346103	0.111886	0.671923
Total	239.229	78.9345	462.261		0.926694	0.305766	1.79064
	YLLs				Per 100,000
	Mean	Lower CL	Upper CL		Mean	Lower CL	Upper CL
Australia	3661.82	1342.09	6565.76		17.0223	6.23882	30.5216
New Zealand	257.318	98.2669	456.794		5.97934	2.28344	10.6146
Total	3919.14	1421.64	6981.76		15.1814	5.50697	27.045
	DALYs				Per 100,000
	Mean	Lower CL	Upper CL		Mean	Lower CL	Upper CL
Australia	3886.15	1498.77	6777.03		18.0651	6.96716	31.5036
New Zealand	272.213	117.851	489.812		6.32544	2.73852	11.3818
Total	4158.37	1640.35	7156.02		16.1081	6.35415	27.72
Caribbean
	YLDs				Per 100,000
	Mean	Lower CL	Upper CL		Mean	Lower CL	Upper CL
Anguilla	0.429518	0.11898	0.964295		2.90883	0.805773	6.53051
Antigua	11.9259	3.48851	25.8243		13.7468	4.02115	29.7673
Bahamas	7.98757	2.47965	16.2515		2.31031	0.717209	4.70056
Barbados	37.5061	12.1809	74.89		14.6193	4.74793	29.191
Belize	6.12972	1.88302	12.5148		1.95883	0.601744	3.99926
Bermuda	0.269878	0.0805918	0.558431		0.395339	0.118057	0.818034
British Virgin Islands	3.7115	1.14205	7.51087		12.5219	3.85309	25.3403
Cayman islands	1.31142	0.371137	2.71825		2.61192	0.739185	5.41388
Cuba	420.931	121.229	838.467		3.75686	1.08198	7.4834
Dominica	3.11933	0.941025	6.02829		4.28403	1.29239	8.27915
Dominican republic	394.247	122.133	780.559		3.85553	1.1944	7.63347
French Guiana	8.08637	2.25331	19.731		3.49586	0.974137	8.53
Grenada	13.972	4.23841	29.4734		13.3906	4.06203	28.2469
Guadeloupe	16.9546	5.10712	35.0783		3.62913	1.09318	7.50848
Guyana	41.4591	11.6058	89.368		5.44482	1.52418	11.7367
Haiti	333.189	96.9429	674.569		3.27035	0.951524	6.6211
Jamaica	156.982	47.1631	317.114		5.75045	1.72765	11.6163
Martinique	20.0968	6.06362	39.5311		4.94994	1.4935	9.7367
Montserrat	1.06111	0.326296	2.27536		22.1618	6.81487	47.5222
Netherlands Antilles	9.35135	2.73797	18.7207		4.65876	1.36403	9.32651
Puerto Rico	145.348	43.0667	292.253		3.6355	1.0772	7.30996
St Kitts and Nevis	6.60825	1.96797	12.7009		13.2435	3.94399	25.4537
St Lucia	33.9423	9.37615	74.4558		19.5136	5.39039	42.8049
St Vincent and the Grenadines	11.7158	3.29074	23.5761		10.7205	3.01118	21.5732
Surinam	14.1134	4.20885	29.3975		2.69163	0.802687	5.60651
Trinidad and Tobago	406.345	103.236	922.879		30.2402	7.68282	68.6806
Turks and Caicos	0	0	0
Total	2106.79	662.668	3896.71		4.79246	1.50741	8.86409
	YLLs				Per 100,000
	Mean	Lower CL	Upper CL		Mean	Lower CL	Upper CL
Anguilla	8.89712	3.52903	16.9587		60.2541	23.8997	114.85
Antigua	260.664	107.635	478.744		300.464	124.069	551.841
Bahamas	190.029	74.7232	341.971		54.9635	21.6128	98.9109
Barbados	852.624	338.542	1587.07		332.339	131.958	618.617
Belize	124.676	52.4803	214.466		39.8417	16.7707	68.5353
Bermuda	5.24951	2.07947	9.77252		7.68991	3.04617	14.3156
British Virgin Islands	72.8914	30.0004	136.015		245.922	101.216	458.889
Cayman islands	28.8514	9.90543	57.2259		57.4626	19.7284	113.975
Cuba	9382.11	3831.48	17599.8		83.7363	34.1964	157.08
Dominica	76.6729	30.3563	137.289		105.301	41.6908	188.55
Dominican republic	9897.42	4061.03	17320		96.7917	39.7148	169.38
French Guiana	129.2	48.8499	257.446		55.855	21.1185	111.298
Grenada	344.892	146.166	591.879		330.54	140.084	567.249
Guadeloupe	315.83	119.729	609.509		67.6032	25.6279	130.465
Guyana	1112.1	444.264	2138.83		146.052	58.3451	280.892
Haiti	12803.3	5251.33	22134.4		125.668	51.5433	217.256
Jamaica	3951.24	1602.25	6882.81		144.739	58.6926	252.126
Martinique	371.327	141.961	711.646		91.4597	34.9656	175.282
Montserrat	21.0238	8.43708	41.5752		439.094	176.213	868.321
Netherlands Antilles	194.281	76.0634	372.792		96.7891	37.8942	185.722
Puerto Rico	2683.64	1027.74	5049.62		67.1243	25.7063	126.303
St Kitts and Nevis	151.669	65.3437	284.464		303.958	130.955	570.092
St Lucia	675.601	267.045	1228.86		388.406	153.525	706.477
St Vincent and the Grenadines	292.93	116.61	525.958		268.045	106.704	481.276
Surinam	322.845	119.735	625.234		61.5712	22.8352	119.241
Trinidad and Tobago	9427.49	3515.23	18738.4		701.593	261.604	1394.51
Turks and Caicos	0	0	0
Total	53697.4	23318	86957.3		122.149	53.0431	197.807
	DALYs				Per 100,000
	Mean	Lower CL	Upper CL		Mean	Lower CL	Upper CL
Anguilla	9.32664	3.68445	18.747		63.1629	24.9523	126.961
Antigua	272.59	105.913	499.612		314.211	122.084	575.895
Bahamas	198.016	78.4914	356.697		57.2738	22.7027	103.17
Barbados	890.13	359.26	1572.27		346.959	140.034	612.846
Belize	130.806	54.1748	224.904		41.8005	17.3122	71.871
Bermuda	5.51939	2.18343	10.4016		8.08524	3.19845	15.2371
British Virgin Islands	76.6029	30.8183	139.068		258.444	103.976	469.189
Cayman islands	30.1628	11.2051	62.248		60.0745	22.317	123.978
Cuba	9803.04	3814.79	17558.8		87.4931	34.0474	156.714
Dominica	79.7923	30.3546	140.489		109.585	41.6884	192.945
Dominican republic	10291.7	3954.68	17413.5		100.647	38.6747	170.295
French Guiana	137.286	52.7646	279.68		59.3508	22.8109	120.91
Grenada	358.864	136.926	628.932		343.931	131.228	602.76
Guadeloupe	332.784	133.779	678.87		71.2323	28.6354	145.312
Guyana	1153.56	435.336	2201.26		151.496	57.1725	289.091
Haiti	13136.5	4901.41	22779.3		128.939	48.1088	223.586
Jamaica	4108.22	1659.49	7325.24		150.489	60.7892	268.333
Martinique	391.424	143.818	727.097		96.4096	35.423	179.087
Montserrat	22.0849	8.46834	42.0918		461.256	176.866	879.109
Netherlands Antilles	203.632	74.1249	406.671		101.448	36.9284	202.6
Puerto Rico	2828.98	1078.12	5199.95		70.7598	26.9665	130.064
St Kitts and Nevis	158.277	60.5704	284.194		317.201	121.388	569.55
St Lucia	709.543	277.186	1281.13		407.919	159.356	736.526
St Vincent and the Grenadines	304.646	123.945	564.874		278.765	113.415	516.887
Surinam	336.959	120.316	641.461		64.2628	22.9459	122.336
Trinidad and Tobago	9833.83	3551.08	19641.6		731.834	264.272	1461.73
Turks and Caicos	0	0	0
Total	55804.2	22863.9	89131		126.942	52.0099	202.752
Central Europe
	YLDs				Per 100,000
	Mean	Lower CL	Upper CL		Mean	Lower CL	Upper CL
Albania	20.6287	6.63273	39.2826		0.650934	0.209295	1.23955
Bosnia and Herzogovnia	27.9011	8.58607	56.442		0.742124	0.228375	1.50126
Bulgaria	23.8146	7.29218	45.7152		0.317644	0.0972643	0.609756
Croatia	23.6324	7.84939	45.9969		0.535923	0.178004	1.04309
Czech Republic	29.0047	8.40677	59.0259		0.278603	0.0807506	0.566969
Hungary	31.3372	8.73182	63.2213		0.314216	0.0875534	0.633916
Kosovo	12.5297	3.60688	25.4917		0.690325	0.198721	1.40446
Montenegro	2.52791	0.810971	4.82479		0.991436	0.318059	1.89226
Poland	131.904	39.6272	260.875		0.346768	0.104178	0.685827
Romania	94.937	26.9028	193.338		0.448024	0.126959	0.912393
Serbia	45.8134	14.5417	91.3003		0.464835	0.147544	0.926356
Slovakia	24.0205	7.11234	48.5401		0.443868	0.131427	0.896958
Slovenia	15.6791	4.82603	32.4673		0.77431	0.238333	1.60339
The FYR Macedonia	8.78029	2.80214	17.2326		0.429699	0.137134	0.843348
Total	492.511	158.436	890.075		0.410927	0.132191	0.742635
	YLLs				Per 100,000
	Mean	Lower CL	Upper CL		Mean	Lower CL	Upper CL
Albania	421.738	177.371	754.59		13.3079	5.59692	23.811
Bosnia and Herzogovnia	532.669	206.557	1016.9		14.1681	5.49407	27.0477
Bulgaria	516.405	217.283	887.6		6.88789	2.89816	11.839
Croatia	452.756	189.331	816.462		10.2674	4.29355	18.5153
Czech Republic	548.546	222.016	1036.33		5.26902	2.13256	9.95441
Hungary	646.589	258.669	1196.6		6.48331	2.59365	11.9983
Kosovo	266.393	110.286	474.755		14.6769	6.07622	26.1566
Montenegro	52.6524	22.0592	89.727		20.65	8.6515	35.1905
Poland	2455.87	936.393	4656.73		6.45635	2.46172	12.2423
Romania	1964.42	813.911	3445.77		9.27046	3.84099	16.2612
Serbia	932.04	376.528	1592.86		9.45671	3.82035	16.1616
Slovakia	462.542	179.227	843.4		8.54717	3.31189	15.5849
Slovenia	264.622	101.533	523.836		13.0683	5.0142	25.8696
The FYR Macedonia	181.789	76.7483	320.774		8.89655	3.75598	15.6984
Total	9699.04	4272.85	15499.4		8.0924	3.56506	12.9319
	DALYs				Per 100,000
	Mean	Lower CL	Upper CL		Mean	Lower CL	Upper CL
Albania	442.367	174.924	759.499		13.9588	5.51969	23.9658
Bosnia and Herzogovnia	560.57	213.192	976.447		14.9102	5.67056	25.9719
Bulgaria	540.219	211.04	914.986		7.20554	2.81489	12.2042
Croatia	476.389	191.368	858.689		10.8033	4.33975	19.4729
Czech Republic	577.551	231.523	1009.33		5.54762	2.22387	9.69502
Hungary	677.927	265.173	1191.74		6.79752	2.65887	11.9494
Kosovo	278.923	110.196	497.762		15.3673	6.07127	27.4242
Montenegro	55.1803	23.4973	95.5562		21.6415	9.21552	37.4767
Poland	2587.78	1000.2	4853.86		6.80312	2.62948	12.7605
Romania	2059.36	854.474	3677.45		9.71848	4.03241	17.3545
Serbia	977.854	398.955	1746.24		9.92155	4.04789	17.7178
Slovakia	486.562	194.339	917.502		8.99103	3.59113	16.9542
Slovenia	280.302	108.924	497.141		13.8427	5.37921	24.5512
The FYR Macedonia	190.569	74.2591	331.479		9.32625	3.63417	16.2223
Total	10191.5	4209.55	16686.7		8.50333	3.51225	13.9225
Eastern Europe
	YLDs				Per 100,000
	Mean	Lower CL	Upper CL		Mean	Lower CL	Upper CL
Belarus	15.2176	4.45055	32.7604		0.158717	0.0464182	0.341683
Estonia	2.32197	0.637534	5.16422		0.173351	0.0475964	0.385545
Latvia	3.74027	1.02595	7.913		0.166957	0.045796	0.353217
Lithuania	6.24514	1.58904	14.4537		0.191844	0.0488134	0.444002
Moldova	25.1022	7.3768	51.9297		0.672656	0.197674	1.39155
Russia	153.959	39.8256	333.033		0.109684	0.0283725	0.23726
Ukraine	86.7126	26.0359	179.11		0.190856	0.0573055	0.394225
Total	293.299	88.3581	551.904		0.142409	0.0429017	0.267974
	YLLs				Per 100,000
	Mean	Lower CL	Upper CL		Mean	Lower CL	Upper CL
Belarus	374.649	124.79	750.032		3.9075	1.30153	7.82266
Estonia	48.6273	16.1402	96.0334		3.63037	1.20498	7.16957
Latvia	85.6351	30.8972	165.67		3.82254	1.37917	7.39512
Lithuania	139.838	48.8985	271.188		4.29568	1.50211	8.3306
Moldova	494.549	175.064	941.453		13.2523	4.69114	25.2279
Russia	4094.74	1286.42	9109.82		2.91718	0.916475	6.49002
Ukraine	2252.94	785.02	4148.54		4.95876	1.72785	9.13103
Total	7490.98	2687.7	13462.8		3.6372	1.30499	6.53679
	DALYs				Per 100,000
	Mean	Lower CL	Upper CL		Mean	Lower CL	Upper CL
Belarus	389.866	153.642	717.372		4.06622	1.60245	7.48202
Estonia	50.9493	19.5856	104.757		3.80372	1.4622	7.82086
Latvia	89.3754	36.3687	184.701		3.9895	1.62341	8.2446
Lithuania	146.084	57.9438	273.116		4.48753	1.77997	8.38983
Moldova	519.651	215.127	944.069		13.925	5.7647	25.298
Russia	4248.7	1545.25	8361.73		3.02686	1.10087	5.95707
Ukraine	2339.65	960.053	4303.58		5.14962	2.1131	9.47228
Total	7784.28	3263.94	13613.2		3.7796	1.58478	6.60979
Western Europe
	YLDs				Per 100,000
	Mean	Lower CL	Upper CL		Mean	Lower CL	Upper CL
Andorra	0.308495	0.0864458	0.620114		0.364975	0.102272	0.733645
Austria	38.8524	11.6759	80.7231		0.463218	0.139206	0.962422
Belgium	17.3027	4.86152	36.6453		0.161744	0.045445	0.342557
Cyprus	8.57198	2.63922	16.9076		0.974395	0.300006	1.92192
Denmark	13.7026	3.77344	30.6842		0.249989	0.0688422	0.559799
Faroe Islands	0.274863	0.0698165	0.65004		0.560293	0.142317	1.32507
Finland	12.568	3.36921	27.2793		0.235099	0.0630251	0.510291
France	231.374	69.5439	434.704		0.369098	0.11094	0.693459
Germany	252.099	73.7366	501.036		0.307225	0.0898605	0.610597
Greece	64.8982	19.3218	124.3		0.580309	0.172773	1.11147
Greenland	0.0364305	0.00828783	0.0934945		0.0632068	0.0143794	0.162213
Guernsey	0.895666	0.248778	1.89977		1.38273	0.384064	2.93288
Iceland	0.408571	0.0965729	0.95928		0.12408	0.0293286	0.291327
Ireland	22.5494	6.21	45.3897		0.491379	0.135324	0.989098
Isle of Man	0.422159	0.120184	0.916008		0.503415	0.143317	1.09232
Israel	35.6854	10.3943	73.2181		0.489846	0.14268	1.00505
Italy	360.771	106.559	701.203		0.600308	0.17731	1.16677
Jersey	1.25252	0.360158	2.76653		1.33045	0.382564	2.93865
Liechtenstein	1.14572	0.291851	2.66746		3.17048	0.807625	7.38151
Luxembourg	1.2573	0.350504	2.65613		0.255668	0.0712737	0.540115
Malta	1.60378	0.468984	3.17519		0.391167	0.114387	0.774438
Monaco	0.0732618	0.0211945	0.14476		0.239527	0.0692949	0.473289
Netherlands	59.4093	17.0526	126.08		0.356741	0.102398	0.757083
Norway	8.56317	2.36188	19.5689		0.176367	0.0486453	0.403041
Portugal	93.1847	28.3582	180.524		0.868259	0.264231	1.68206
San Marino	0.11955	0.0359752	0.234409		0.379802	0.11429	0.744699
Spain	235.546	69.7446	470.604		0.519778	0.153905	1.03848
Sweden	14.729	3.6314	31.6407		0.158495	0.0390766	0.340478
Switzerland	33.4312	9.40267	64.1001		0.4402	0.123808	0.844027
United Kingdom	142.489	42.0725	290.846		0.230195	0.0679693	0.46987
Total	1653.53	537.903	3021.54		0.396721	0.129056	0.724941
	YLLs				Per 100,000
	Mean	Lower CL	Upper CL		Mean	Lower CL	Upper CL
Andorra	5.15699	1.86176	9.3748		6.10114	2.20261	11.0912
Austria	661.177	223.135	1198.81		7.8829	2.66033	14.2928
Belgium	312.882	111.327	627.504		2.92479	1.04067	5.86584
Cyprus	136.474	51.5515	233.194		15.5133	5.85997	26.5077
Denmark	247.446	87.061	486.216		4.51438	1.58833	8.87048
Faroe Islands	4.37358	1.49715	10.2348		8.91529	3.05187	20.863
Finland	213.753	72.199	451.025		3.9985	1.35057	8.43695
France	3901.94	1325.3	7070.77		6.22455	2.11418	11.2796
Germany	4488.11	1532.72	8532.53		5.46952	1.86788	10.3983
Greece	1090.1	421.393	1879.98		9.74747	3.76803	16.8105
Greenland	0.987896	0.287632	2.5873		1.714	0.49904	4.48895
Guernsey	13.4522	4.48432	28.1428		20.7676	6.92291	43.447
Iceland	6.37254	2.04229	13.8765		1.9353	0.620231	4.21422
Ireland	340.812	115.795	673.705		7.42672	2.52331	14.6809
Isle of Man	7.25123	2.42864	14.1928		8.64693	2.8961	16.9246
Israel	587.593	225.3	1053.57		8.06575	3.09264	14.4621
Italy	5857.82	2205.05	10549.1		9.74718	3.66911	17.5534
Jersey	19.9166	6.58862	43.3462		21.1556	6.99852	46.0429
Liechtenstein	16.5799	4.6516	39.5899		45.8807	12.8721	109.555
Luxembourg	22.9617	8.00315	46.5656		4.66918	1.62741	9.46895
Malta	27.8453	10.2807	52.7323		6.79155	2.50748	12.8616
Monaco	1.30861	0.44204	2.66637		4.27845	1.44524	8.71761
Netherlands	1037.9	358.546	2103.66		6.23236	2.153	12.6321
Norway	145.334	46.4842	300.721		2.99329	0.957387	6.19364
Portugal	1547.17	567.934	2693.99		14.4159	5.29179	25.1015
San Marino	2.00343	0.733417	3.62167		6.36476	2.33001	11.5058
Spain	3865.5	1411.11	6829.54		8.53	3.11389	15.0707
Sweden	248.593	81.3019	524.339		2.67505	0.87487	5.64229
Switzerland	535.359	179.109	981.473		7.04924	2.35838	12.9234
United Kingdom	2486.68	908.268	5003.09		4.0173	1.46733	8.08263
Total	27832.8	11520.8	45203.3		6.67778	2.76413	10.8454
	DALYs				Per 100,000
	Mean	Lower CL	Upper CL		Mean	Lower CL	Upper CL
Andorra	5.46549	2.23017	9.91574		6.46612	2.63848	11.7311
Austria	700.03	285.743	1223.64		8.34611	3.40678	14.5889
Belgium	330.184	129.677	607.614		3.08653	1.21221	5.67992
Cyprus	145.046	64.4768	239.95		16.4877	7.32922	27.2756
Denmark	261.149	101.896	485.401		4.76437	1.85899	8.85561
Faroe Islands	4.64844	1.73855	10.1466		9.47559	3.54394	20.6834
Finland	226.321	85.6495	445.076		4.2336	1.60217	8.32567
France	4133.31	1806.94	7044.02		6.59365	2.88252	11.2369
Germany	4740.21	1934.88	8591.92		5.77674	2.35797	10.4707
Greece	1155	506.826	1985.44		10.3278	4.53195	17.7534
Greenland	1.02433	0.311189	2.96453		1.7772	0.539911	5.14346
Guernsey	14.3479	5.8036	30.1765		22.1503	8.95963	46.5867
Iceland	6.78111	2.65262	14.2263		2.05938	0.805585	4.32044
Ireland	363.362	150.406	651.081		7.9181	3.27753	14.1878
Isle of Man	7.67339	3.15284	15.8505		9.15035	3.75969	18.9014
Israel	623.278	258.57	1056.13		8.5556	3.54933	14.4973
Italy	6218.59	2776	9956.79		10.3475	4.61915	16.5677
Jersey	21.1691	8.2691	44.5638		22.4861	8.78355	47.3363
Liechtenstein	17.7256	6.0049	40.7549		49.0512	16.617	112.779
Luxembourg	24.219	9.35118	43.8974		4.92485	1.90153	8.92637
Malta	29.4491	12.2378	52.4542		7.18272	2.98485	12.7937
Monaco	1.38187	0.540025	2.55504		4.51797	1.76559	8.35363
Netherlands	1097.31	423.761	1923.56		6.5891	2.5446	11.5506
Norway	153.897	58.3594	316.094		3.16966	1.20197	6.51026
Portugal	1640.35	695.509	2774.4		15.2842	6.48048	25.8508
San Marino	2.12298	0.91242	3.56068		6.74456	2.89869	11.312
Spain	4101.05	1840.79	7025.31		9.04977	4.06207	15.5027
Sweden	263.322	108.271	533.003		2.83354	1.16508	5.73552
Switzerland	568.79	244.239	982.675		7.48944	3.21598	12.9392
United Kingdom	2629.17	1059.14	5092.69		4.24749	1.71107	8.22738
Total	29486.4	13665.3	45177.6		7.0745	3.27864	10.8392
Andean Latin America
	YLDs				Per 100,000
	Mean	Lower CL	Upper CL		Mean	Lower CL	Upper CL
Bolivia	89.1719	28.431	170.358		0.888978	0.283436	1.69834
Ecuador	504.657	143.713	1070.63		3.6636	1.04329	7.77235
Peru	585.829	182.47	1213.48		1.98612	0.618623	4.11404
Total	1179.66	382.444	2312.84		2.21317	0.717507	4.33913
	YLLs				Per 100,000
	Mean	Lower CL	Upper CL		Mean	Lower CL	Upper CL
Bolivia	2419.44	1014.23	4070.06		24.12	10.1112	40.5755
Ecuador	10291	3748.63	19617.8		74.7084	27.2134	142.417
Peru	10772.8	4248.07	19430		36.5228	14.4021	65.873
Total	23483.3	10045.3	40563.4		44.0571	18.846	76.1013
	DALYs				Per 100,000
	Mean	Lower CL	Upper CL		Mean	Lower CL	Upper CL
Bolivia	2508.61	994.792	4181.43		25.009	9.91734	41.6858
Ecuador	10795.7	4015.11	21084.9		78.372	29.148	153.068
Peru	11358.7	4408.25	21781.9		38.509	14.9452	73.8466
Total	24662.9	9774.95	43105.3		46.2703	18.3389	80.8702
Central Latin America
	YLDs				Per 100,000
	Mean	Lower CL	Upper CL		Mean	Lower CL	Upper CL
Colombia	1300.74	373.021	2983.2		2.80936	0.805657	6.44317
Costa Rica	178.381	48.5345	364.552		3.84457	1.04604	7.85702
El Salvador	96.4294	27.1555	187.819		1.55679	0.438407	3.03221
Guatemala	243.385	73.8457	487.447		1.69289	0.513642	3.39049
Honduras	143.916	44.4828	271.344		1.88976	0.584103	3.56301
Mexico	974.846	297.309	1915.19		0.881056	0.268705	1.73093
Nicaragua	139.138	42.6616	268.686		2.38976	0.732731	4.6148
Panama	105.537	30.8467	211.076		3.00805	0.879206	6.01618
Venezuela	456.398	121.114	1052.32		1.57143	0.417008	3.62323
Total	3638.77	1122.92	6923.97		1.59493	0.492193	3.03488
	YLLs				Per 100,000
	Mean	Lower CL	Upper CL		Mean	Lower CL	Upper CL
Colombia	25506.4	9123.6	50994		55.0892	19.7053	110.138
Costa Rica	3009.97	1175.03	5425.15		64.8725	25.3249	116.926
El Salvador	2014.43	818.903	3480.73		32.5216	13.2206	56.1941
Guatemala	5691.74	2284.39	9449.25		39.5895	15.8893	65.7253
Honduras	3227.27	1309.82	5520.33		42.3772	17.1993	72.4873
Mexico	18482	7663.88	32189.7		16.7039	6.92654	29.0927
Nicaragua	2623.78	1037.31	4609.54		45.0646	17.8163	79.1709
Panama	1937.18	737.968	3589.06		55.2142	21.0339	102.297
Venezuela	9101.42	3561.92	17130.2		31.3372	12.2641	58.9811
Total	71594.2	28958	119632		31.3809	12.6928	52.4365
	DALYs				Per 100,000
	Mean	Lower CL	Upper CL		Mean	Lower CL	Upper CL
Colombia	26807.1	9466.92	51268.2		57.8986	20.4468	110.73
Costa Rica	3188.35	1244.5	6351.43		68.717	26.8222	136.889
El Salvador	2110.86	853.325	3634.15		34.0784	13.7764	58.6708
Guatemala	5935.12	2397.03	10301.7		41.2824	16.6728	71.6545
Honduras	3371.19	1334.49	5673.05		44.2669	17.5231	74.4927
Mexico	19456.9	7866.69	33463.6		17.5849	7.10984	30.2441
Nicaragua	2762.92	1071.21	4964.28		47.4543	18.3986	85.2637
Panama	2042.71	783.415	3761.46		58.2223	22.3292	107.211
Venezuela	9557.82	3670.63	18246.9		32.9086	12.6384	62.8259
Total	75233	30016.5	122315		32.9758	13.1567	53.6126
Southern Latin America
	YLDs				Per 100,000
	Mean	Lower CL	Upper CL		Mean	Lower CL	Upper CL
Argentina	138.516	37.8888	265.677		0.340621	0.0931712	0.65332
Chile	93.5409	28.2899	180.875		0.545915	0.165103	1.05561
Uruguay	10.5226	2.93129	20.795		0.312037	0.0869247	0.616656
Total	242.579	70.2626	460.42		0.396549	0.114859	0.752656
	YLLs				Per 100,000
	Mean	Lower CL	Upper CL		Mean	Lower CL	Upper CL
Argentina	2708.43	965.608	4654.74		6.66022	2.3745	11.4463
Chile	1728.69	678.807	3086.94		10.0888	3.96159	18.0157
Uruguay	221.3	79.7515	403.504		6.56245	2.36495	11.9655
Total	4658.42	1817.28	7835.48		7.6152	2.97074	12.8088
	DALYs				Per 100,000
	Mean	Lower CL	Upper CL		Mean	Lower CL	Upper CL
Argentina	2846.94	1221.68	4940.98		7.00084	3.00419	12.1502
Chile	1822.23	767.731	3184.73		10.6348	4.48056	18.5864
Uruguay	231.823	100.939	415.265		6.87449	2.99325	12.3143
Total	4901	2225.03	8197		8.01175	3.63729	13.3998
Tropical Latin America
	YLDs				Per 100,000
	Mean	Lower CL	Upper CL		Mean	Lower CL	Upper CL
Brazil	2645.1	781.46	5459.97		1.35353	0.399881	2.79392
Paraguay	81.7531	25.2939	155.538		1.26558	0.391562	2.40782
Total	2726.86	808.982	5586.38		1.35071	0.400718	2.76714
	YLLs				Per 100,000
	Mean	Lower CL	Upper CL		Mean	Lower CL	Upper CL
Brazil	57885.9	22234.8	108508		29.6208	11.3778	55.5248
Paraguay	1594.58	693.884	2593.51		24.685	10.7417	40.1489
Total	59480.5	22848.9	110022		29.4629	11.3179	54.498
	DALYs				Per 100,000
	Mean	Lower CL	Upper CL		Mean	Lower CL	Upper CL
Brazil	60531	23192.6	107067		30.9743	11.8679	54.7874
Paraguay	1676.34	707.058	2896.01		25.9506	10.9456	44.8318
Total	62207.4	24247.2	110181		30.8136	12.0105	54.5765
North Africa/Middle East
	YLDs				Per 100,000
	Mean	Lower CL	Upper CL		Mean	Lower CL	Upper CL
Algeria	258.624	76.0634	473.57		0.73011	0.214731	1.33692
Bahrain	3.69949	1.09208	8.21489		0.458351	0.00308302	0.0231911
Egypt	985.794	307.755	1847.18		1.16697	0.868809	5.21469
Iran	415.136	115.491	784.816		0.552942	0.326037	2.21558
Iraq	84.4957	23.1414	159.493		0.268524	0.0653294	0.450259
Jordan	24.0032	6.64649	45.5512		0.370855	0.0187634	0.128594
Kuwait	15.2647	3.92061	31.6009		0.500358	0.0110681	0.0892111
Lebanon	12.8235	3.49167	25.5861		0.301405	0.00985718	0.072231
Libya	43.4925	12.1109	83.1743		0.664452	0.0341896	0.234806
Morocco	236.455	75.6468	451.238		0.730221	0.213555	1.27387
Occupied Palestinian territory	13.7931	4.43377	27.3566		0.312813	0.0125168	0.0772291
Oman	31.9431	9.8945	64.2746		1.09955	0.0279328	0.181451
Qatar	10.0318	2.41095	23.3103		0.665096	0.00680624	0.0658064
Saudi Arabia	152.186	46.5524	302.155		0.511947	0.13142	0.853
Syria	151.184	48.2026	297.496		0.671776	0.136079	0.839849
Tunisia	67.8712	21.362	129.904		0.654246	0.0603062	0.366728
Turkey	266.099	76.2144	505.886		0.351493	0.215158	1.42815
UAE	54.2188	16.2854	112.007		1.1518	0.0459747	0.316203
Yemen	525.767	159.909	1008.59		2.16758	0.451431	2.8473
Total	3352.88	1034.5	5923.48		0.7352	2.92045	16.7223
	YLLs				Per 100,000
	Mean	Lower CL	Upper CL		Mean	Lower CL	Upper CL
Algeria	5687.53	2171.48	9559.86		16.0562	6.13022	26.988
Bahrain	78.3757	28.1223	150.569		9.7104	0.079391	0.425065
Egypt	22878.8	9481.24	38844.1		27.0837	26.7661	109.659
Iran	8784.65	3263.95	14983		11.7008	9.21432	42.2978
Iraq	2873.74	1133.73	4946.88		9.13265	3.20059	13.9653
Jordan	533.066	200.986	921.035		8.236	0.567395	2.60013
Kuwait	278.009	102.82	542.03		9.11282	0.290266	1.53018
Lebanon	289.48	109.222	523.651		6.80397	0.30834	1.4783
Libya	923.492	349.773	1604.1		14.1086	0.98743	4.52847
Morocco	5001.44	2001.47	8599.88		15.4455	5.65027	24.2779
Occupied Palestinian territory	316.864	126.414	554.084		7.18612	0.356875	1.56421
Oman	635.396	249.776	1150.07		21.8716	0.705132	3.24672
Qatar	195.109	68.4103	408.736		12.9355	0.193126	1.15388
Saudi Arabia	3539.46	1334.53	6430.26		11.9066	3.76745	18.153
Syria	3094.01	1210.6	5303.03		13.7481	3.41758	14.9708
Tunisia	1282.03	495.873	2223.67		12.3582	1.39988	6.27756
Turkey	5506.13	2161.89	9410.57		7.27313	6.10314	26.5666
UAE	929.938	346.22	1803.05		19.7552	0.977398	5.09013
Yemen	14769.1	5899.9	26528.3		60.8888	16.6558	74.891
Total	77596.7	30981.5	125979		17.0149	6.79343	27.624
	DALYs				Per 100,000
	Mean	Lower CL	Upper CL		Mean	Lower CL	Upper CL
Algeria	5946.16	2457.56	9948.37		16.7863	6.93782	28.0848
Bahrain	82.0751	28.3186	155.015		10.1688	0.0799452	0.437615
Egypt	23864.6	9674.92	38851.1		28.2506	27.3129	109.679
Iran	9199.79	3797.97	14972.8		12.2537	10.7219	42.269
Iraq	2958.24	1162.52	4671.21		9.40117	3.28186	13.1871
Jordan	557.069	213.898	940.101		8.60685	0.603847	2.65396
Kuwait	293.273	105.701	545.146		9.61318	0.2984	1.53898
Lebanon	302.304	115.403	528.65		7.10537	0.325788	1.49241
Libya	966.985	380.467	1574.43		14.773	1.07408	4.44469
Morocco	5237.9	2155.35	8732.35		16.1757	6.08468	24.6519
Occupied Palestinian territory	330.657	127.621	565.855		7.49893	0.360281	1.59744
Oman	667.339	267.284	1092.31		22.9712	0.754557	3.08366
Qatar	205.141	69.9215	390.197		13.6006	0.197393	1.10155
Saudi Arabia	3691.65	1514.61	6186.54		12.4185	4.27583	17.4649
Syria	3245.2	1289.13	5395.38		14.4198	3.63929	15.2315
Tunisia	1349.9	541.324	2200.52		13.0124	1.52819	6.2122
Turkey	5772.23	2310.4	9726.79		7.62462	6.52239	27.4593
UAE	984.157	370.192	1709.45		20.907	1.04507	4.82587
Yemen	15294.9	5843.47	25476.6		63.0564	16.4964	71.922
Total	80949.5	33806.9	126649		17.7501	7.41298	27.771
High Income North America
	YLDs				Per 100,000
	Mean	Lower CL	Upper CL		Mean	Lower CL	Upper CL
USA	1264.48	404.755	2500.7		0.398083	0.127425	0.787272
Canada	66.1049	19.7173	141.681		0.195059	0.0581808	0.418064
Saint Pierre	0.013991	0.00387084	0.0270832		0.23542	0.0651328	0.455716
Total	1330.6	418.791	2611.17		0.378508	0.119132	0.742787
	YLLs				Per 100,000
	Mean	Lower CL	Upper CL		Mean	Lower CL	Upper CL
USA	23105.9	8622.74	40704.3		7.27422	2.71462	12.8146
Canada	1105.05	356.295	2240.35		3.26072	1.05134	6.61071
Saint Pierre	0.268593	0.0967166	0.519282		4.51948	1.6274	8.7377
Total	24211.2	9284.18	41987.2		6.88725	2.64103	11.9439
	DALYs				Per 100,000
	Mean	Lower CL	Upper CL		Mean	Lower CL	Upper CL
USA	24370.4	10023.4	42401.9		7.6723	3.15556	13.349
Canada	1171.16	433.868	2410.83		3.45578	1.28023	7.11375
Saint Pierre	0.282584	0.118597	0.539828		4.7549	1.99558	9.08343
Total	25541.8	10530.3	44223.8		7.26576	2.99552	12.5801
Oceanaria
	YLDs				Per 100,000
	Mean	Lower CL	Upper CL		Mean	Lower CL	Upper CL
Fiji	46.182	13.8287	85.6215		5.40711	1.6191	10.0248
French Polynesia	26.3871	7.89226	51.911		9.6871	2.89737	19.0573
Guam	8.77168	2.19806	18.063		4.87605	1.22187	10.0409
Hawaii	49.1371	14.7873	101.614		3.71446	1.11783	7.68142
Kiribati	10.7255	2.92996	22.1266		10.7814	2.94522	22.2418
Micronesia	27.133	7.04155	58.0624		24.4219	6.33797	52.2609
Nauru	0.182149	0.036884	0.433495		1.94231	0.393304	4.62246
New Caledonia	17.5581	5.26734	33.8988		6.91964	2.07586	13.3595
Palau	1.32584	0.318498	2.82809		6.35013	1.52545	13.5451
Papua	1317.78	350.747	2838.68		19.1304	5.09186	41.2096
Samoa	24.8009	7.65013	51.2145		13.8597	4.27518	28.6205
Solomon Islands	143.148	40.6377	314.34		26.7218	7.58592	58.6785
Tonga	12.3186	3.30348	26.2988		11.8153	3.16851	25.2243
Tuvalu	0.774487	0.220636	1.52078		7.39579	2.10691	14.5223
Vanuatu	30.3688	8.95796	61.8212		12.3558	3.64462	25.1525
Wallis and Futuna	11.5347	2.80499	27.1819		75.1789	18.2819	177.161
Total	1728.13	481.265	3529.3		15.5649	4.33466	31.7877
	YLLs				Per 100,000
	Mean	Lower CL	Upper CL		Mean	Lower CL	Upper CL
Fiji	1260.26	508.265	2252.87		147.555	59.509	263.772
French Polynesia	550.299	212.397	993.065		202.023	77.9742	364.569
Guam	171.17	61.4398	326.81		95.1508	34.1535	181.669
Hawaii	1059.25	390.305	1906.09		80.0727	29.5047	144.089
Kiribati	315.374	117.763	552.294		317.016	118.376	555.17
Micronesia	690.146	248.31	1294.12		621.188	223.499	1164.81
Nauru	10.2044	3.40725	21.5778		108.812	36.3324	230.09
New Caledonia	324.518	121.346	561.786		127.892	47.8222	221.4
Palau	35.5018	12.5589	67.8903		170.036	60.1507	325.161
Papua	45700.2	16606.7	87123.3		663.438	241.082	1264.79
Samoa	681.431	253.726	1282.88		380.809	141.791	716.922
Solomon Islands	3310.49	1215.8	6332.78		617.976	226.956	1182.15
Tonga	299.618	105.25	578.532		287.375	100.949	554.894
Tuvalu	25.4958	10.3344	43.0186		243.466	98.686	410.796
Vanuatu	800.725	289.62	1544.02		325.782	117.834	628.198
Wallis and Futuna	177.44	55.9728	404.824		1156.49	364.81	2638.49
Total	55412.1	21071.4	99855		499.086	189.786	899.375
	DALYs				Per 100,000
	Mean	Lower CL	Upper CL		Mean	Lower CL	Upper CL
Fiji	1306.44	487.026	2252.49		152.962	57.0223	263.727
French Polynesia	576.686	225.884	1005.72		211.71	82.9255	369.216
Guam	179.941	67.2641	325.485		100.027	37.3912	180.933
Hawaii	1108.39	413.369	2022.02		83.7872	31.2482	152.852
Kiribati	326.1	128.048	562.832		327.798	128.715	565.762
Micronesia	717.279	259.675	1302.91		645.61	233.728	1172.72
Nauru	10.3865	2.85491	20.8616		110.754	30.4426	222.452
New Caledonia	342.076	141.731	589.488		134.812	55.856	232.317
Palau	36.8277	14.1271	69.7601		176.386	67.6618	334.116
Papua	47017.9	17313.9	83214.5		682.568	251.349	1208.04
Samoa	706.232	271.271	1276.92		394.669	151.596	713.589
Solomon Islands	3453.64	1302.1	6174.52		644.698	243.065	1152.61
Tonga	311.936	117.65	548		299.191	112.843	525.609
Tuvalu	26.2703	9.7536	45.5596		250.862	93.1398	435.061
Vanuatu	831.094	308.5	1514.47		338.137	125.516	616.174
Wallis and Futuna	188.975	65.1019	408.481		1231.67	424.31	2662.33
Total	57140.2	21807.9	97644.7		514.651	196.419	879.466
Central Sub-Saharan Africa
	YLDs				Per 100,000
	Mean	Lower CL	Upper CL		Mean	Lower CL	Upper CL
Angola	65.015	19.7123	121.454		0.342315	0.103789	0.639477
Central African Republic	43.3616	13.2155	82.4988		0.96232	0.29329	1.83089
Congo	43.6668	11.2144	89.3757		1.16176	0.29836	2.37785
Democratic Republic of Congo	1096.43	312.971	2147.17		1.61649	0.461422	3.16564
Equatorial Guinea	12.1842	3.26133	24.5755		1.75721	0.47035	3.54428
Gabon	14.4842	3.71521	32.2776		0.964801	0.247472	2.15003
Total	1275.14	357.676	2457.57		1.3108	0.367678	2.5263
	YLLs				Per 100,000
	Mean	Lower CL	Upper CL		Mean	Lower CL	Upper CL
Angola	4894.08	1793.22	8121.69		25.7682	9.44165	42.7621
Central African Republic	2651.02	1007.88	4258.81		58.8338	22.3677	94.5153
Congo	2019.74	724.723	3595.81		53.7353	19.2813	95.6668
Democratic Republic of Congo	64610.3	23870.8	116464		95.2568	35.1934	171.706
Equatorial Guinea	603.795	230.329	1003.36		87.0793	33.2181	144.705
Gabon	555.211	198.919	1100.99		36.9828	13.2501	73.3375
Total	75334.1	27994.9	130292		77.4409	28.7778	133.936
	DALYs				Per 100,000
	Mean	Lower CL	Upper CL		Mean	Lower CL	Upper CL
Angola	4959.09	1946.79	8396.76		26.1105	10.2502	44.2104
Central African Republic	2694.38	1061.26	4222.64		59.7961	23.5524	93.7127
Congo	2063.4	820.575	3717.62		54.8971	21.8315	98.9076
Democratic Republic of Congo	65706.7	25186.6	112129		96.8733	37.1334	165.315
Equatorial Guinea	615.979	232.147	1071.02		88.8365	33.4803	154.462
Gabon	569.695	205.622	1142.65		37.9476	13.6966	76.1123
Total	76609.3	29464.5	129234		78.7517	30.2885	132.848
East Sub Saharan Africa
	YLDs				Per 100,000
	Mean	Lower CL	Upper CL		Mean	Lower CL	Upper CL
Burundi	290.395	87.8225	578.726		3.40885	1.03092	6.79346
Comoros	52.591	17.379	104.231		7.60699	2.51377	15.0764
Djibouti	4.94891	1.53282	10.9395		0.562982	0.174372	1.24446
Eritrea	171.405	49.7437	357.845		3.28111	0.952216	6.85003
Ethiopia	3032.01	943.871	6408.78		3.5681	1.11076	7.54191
Kenya	1624.86	504.022	3546.12		3.97636	1.23345	8.67809
Madagascar	252.028	81.9056	487.211		1.25098	0.406551	2.41835
Malawi	286.88	91.952	560.027		1.82822	0.585988	3.56892
Mozambique	175.833	59.8203	344.379		0.751242	0.25558	1.47135
Rwanda	515.815	151.098	1142.98		5.01901	1.47022	11.1215
Somalia	104.691	34.6118	202.413		1.11867	0.36984	2.16286
Sudan	494.113	168.223	981.338		1.14398	0.389473	2.27201
Uganda	1203.56	347.774	2575.43		3.5612	1.02902	7.62042
United Republic Of Tanzania	926.866	303.83	1842.07		2.05789	0.674585	4.08989
Zambia	80.3447	28.5429	154.684		0.606043	0.2153	1.16678
Total	9216.34	3277.12	17693.4		2.59383	0.922307	4.97959
	YLLs				Per 100,000
	Mean	Lower CL	Upper CL		Mean	Lower CL	Upper CL
Burundi	13438.9	4927.82	24364.9		157.754	57.846	286.012
Comoros	2043.87	717.727	3663.28		295.635	103.815	529.873
Djibouti	193.227	66.2126	342.006		21.9812	7.53226	38.9062
Eritrea	4264.01	1549.38	7869.81		81.6235	29.659	150.647
Ethiopia	105858	38459.1	191670		124.575	45.259	225.558
Kenya	65971	22638.7	123622		161.445	55.4016	302.528
Madagascar	8515.42	3179.36	14810.7		42.2676	15.7812	73.5151
Malawi	12745.3	4655.28	22047		81.2226	29.667	140.5
Mozambique	9229.58	3617.08	15037.3		39.4331	15.4539	64.2465
Rwanda	17610.5	6674.72	32525.2		171.355	64.9468	316.479
Somalia	6384.52	2325.39	10478.2		68.2209	24.8476	111.963
Sudan	19134.8	7206.97	31429.3		44.3012	16.6857	72.7657
Uganda	55848.2	19400	105540		165.249	57.4023	312.281
United Republic Of Tanzania	43101.2	16084.6	72647.1		95.6964	35.7122	161.296
Zambia	5008.2	1869.85	8038.34		37.777	14.1044	60.6335
Total	369347	139044	586052		103.949	39.1323	164.938
	DALYs				Per 100,000
	Mean	Lower CL	Upper CL		Mean	Lower CL	Upper CL
Burundi	13729.3	5269.26	24511.6		161.163	61.854	287.733
Comoros	2096.47	788.205	3701.22		303.242	114.009	535.36
Djibouti	198.176	72.759	346.569		22.5442	8.27698	39.4253
Eritrea	4435.41	1720.84	8119.29		84.9046	32.9411	155.423
Ethiopia	108890	41591.6	194414		128.143	48.9453	228.789
Kenya	67595.9	24345.9	124751		165.421	59.5796	305.292
Madagascar	8767.45	3547.7	15036.8		43.5186	17.6096	74.6373
Malawi	13032.2	4911.69	22410.9		83.0508	31.3011	142.819
Mozambique	9405.41	3798	15201.3		40.1843	16.2268	64.9469
Rwanda	18126.3	7266.99	32999.6		176.374	70.7097	321.095
Somalia	6489.21	2438.97	10569.1		69.3396	26.0613	112.934
Sudan	19628.9	7898.11	31897.9		45.4452	18.2859	73.8506
Uganda	57051.8	20419.4	106545		168.81	60.4188	315.254
United Republic Of Tanzania	44028.1	17045.5	73880.7		97.7543	37.8456	164.035
Zambia	5088.54	1965.52	8096.49		38.383	14.826	61.0721
Total	378563	148923	598337		106.542	41.9127	168.395
Southern Sub Saharan Africa
	YLDs				Per 100,000
	Mean	Lower CL	Upper CL		Mean	Lower CL	Upper CL
Botswana	11.0748	3.64778	21.2608		0.560021	0.184458	1.0751
Lesotho	8.8376	2.93451	17.621		0.424032	0.140799	0.845463
Namibia	28.0603	9.35975	56.1078		1.26853	0.423128	2.53648
South Africa	142.902	47.6602	281.783		0.283017	0.0943907	0.558071
Swaziland	6.58864	2.13775	12.9706		0.548183	0.177864	1.07917
Zimbabwe	44.9908	14.521	84.3441		0.355826	0.114844	0.667066
Total	242.454	81.4291	464.185		0.34336	0.115319	0.657373
	YLLs				Per 100,000
	Mean	Lower CL	Upper CL		Mean	Lower CL	Upper CL
Botswana	368.386	142.928	624.116		18.6282	7.22745	31.5598
Lesotho	523.675	189.454	884.911		25.1262	9.09007	42.4584
Namibia	811.807	294.687	1399.59		36.6995	13.322	63.2717
South Africa	6854.28	2612	11321.5		13.5749	5.17305	22.4223
Swaziland	371.009	132.72	630.771		30.8684	11.0425	52.481
Zimbabwe	3541.84	1298.47	5544.71		28.012	10.2694	43.8523
Total	12471	4787.27	19987.1		17.6613	6.77967	28.3055
	DALYs				Per 100,000
	Mean	Lower CL	Upper CL		Mean	Lower CL	Upper CL
Botswana	379.461	164.6	627.749		19.1882	8.32336	31.7435
Lesotho	532.512	212.699	847.672		25.5502	10.2054	40.6717
Namibia	839.867	334.961	1410.2		37.9681	15.1427	63.7511
South Africa	6997.18	2754.27	11341.2		13.8579	5.45481	22.4612
Swaziland	377.597	153.845	629.824		31.4166	12.8001	52.4022
Zimbabwe	3586.83	1523.53	5743.66		28.3678	12.0494	45.4258
Total	12713.5	5250.08	19900.9		18.0046	7.43509	28.1833
West Sub-Saharan Africa
	YLDs				Per 100,000
	Mean	Lower CL	Upper CL		Mean	Lower CL	Upper CL
Benin	122.677	42.1676	247.172		1.33175	0.45776	2.68322
Burkina	206.47	66.356	412.939		1.26772	0.407424	2.53544
Cameroon	189.868	60.1156	392.21		0.951321	0.301205	1.96514
Cape Verde	22.9764	7.55285	47.051		4.48248	1.47349	9.17922
Chad	83.0834	27.2131	159.522		1.50837	0.49405	2.8961
Cote d'Ivoire	242.403	75.8891	482.366		1.12376	0.351815	2.2362
Gambia	14.1815	4.78024	27.5527		0.810034	0.273043	1.57378
Ghana	439.387	141.479	884.18		1.80574	0.581436	3.6337
Guinea	158.366	49.52	319.216		1.53399	0.47967	3.09205
Guinea-Bissau	15.9997	5.29417	31.2723		0.971223	0.321369	1.8983
Liberia	33.1908	11.2927	64.4921		0.809183	0.275312	1.5723
Mali	88.5182	29.7104	173.906		0.664396	0.222999	1.3053
Mauritania	29.242	10.2145	57.8955		0.972284	0.339626	1.925
Niger	191.682	65.0565	377.834		1.2062	0.40938	2.37759
Nigeria	1060.44	339.588	2060.82		0.670066	0.214578	1.30218
Sao Tome	9.80156	2.99957	20.0833		5.92608	1.81356	12.1425
Senegal	153.899	48.4529	308.09		1.19666	0.376751	2.39559
Sierra Leone	55.5913	18.2917	107.956		0.952613	0.313447	1.84993
Togo	122.626	39.92	242.187		1.80863	0.588788	3.57206
Total	3240.4	1115.44	6047.67		0.978005	0.336659	1.82528
	YLLs				Per 100,000
	Mean	Lower CL	Upper CL		Mean	Lower CL	Upper CL
Benin	4949.73	1802.51	8531.27		53.7329	19.5676	92.613
Burkina	10657.5	4190.38	18100.2		65.4367	25.7288	111.135
Cameroon	9230.74	3562.73	15428.6		46.25	17.8508	77.3039
Cape Verde	602.967	220.461	1103.88		117.633	43.01	215.357
Chad	5568.16	2155.31	9050.82		101.089	39.1292	164.316
Cote d'Ivoire	10317.4	4064.91	17415.9		47.8303	18.8446	80.7387
Gambia	553.612	213.116	921.859		31.6217	12.173	52.6557
Ghana	13783.9	5256.85	23451.2		56.6475	21.604	96.3769
Guinea	7027.27	2641.09	11674.4		68.0689	25.5826	113.083
Guinea-Bissau	898.958	333.387	1483.61		54.5689	20.2374	90.0586
Liberia	1618.45	589.398	2808.99		39.4574	14.3694	68.4823
Mali	5144.67	2106.08	8483.8		38.6146	15.8077	63.6774
Mauritania	1094.28	407.693	1789		36.3842	13.5556	59.4834
Niger	9820.94	3693.58	16216.4		61.8	23.2425	102.045
Nigeria	63097	22916.3	101555		39.8695	14.4802	64.1702
Sao Tome	392.037	145.003	685.689		237.028	87.6694	414.572
Senegal	5512.9	2068.88	9233.48		42.8662	16.0868	71.796
Sierra Leone	3237.21	1174.43	5230.93		55.4729	20.125	89.6373
Togo	4362.3	1526.16	7453.64		64.3405	22.5096	109.935
Total	157870	60038.5	247295		47.6477	18.1206	74.6376
	DALYs				Per 100,000
	Mean	Lower CL	Upper CL		Mean	Lower CL	Upper CL
Benin	5072.41	1932.43	8623.93		55.0646	20.9779	93.6189
Burkina	10864	4309.58	18221.3		66.7045	26.4607	111.878
Cameroon	9420.61	3740.11	15606.2		47.2013	18.7396	78.1938
Cape Verde	625.943	248.687	1123.84		122.116	48.5164	219.251
Chad	5651.24	2232.64	9118.53		102.597	40.5332	165.545
Cote d'Ivoire	10559.8	4289.7	17708.6		48.9541	19.8867	82.0953
Gambia	567.793	224.055	935.679		32.4318	12.7978	53.445
Ghana	14223.3	5637.27	23828.6		58.4532	23.1674	97.9279
Guinea	7185.63	2821.86	11909.9		69.6029	27.3337	115.364
Guinea-Bissau	914.958	355.323	1502.03		55.5402	21.569	91.1768
Liberia	1651.64	615.998	2825.4		40.2666	15.0179	68.8824
Mali	5233.19	2166.52	8526.85		39.279	16.2614	64.0005
Mauritania	1123.52	439.835	1819.15		37.3565	14.6243	60.4858
Niger	10012.6	3816.54	16503.5		63.0062	24.0163	103.851
Nigeria	64157.4	23878.5	103316		40.5395	15.0883	65.283
Sao Tome	401.839	154.724	697.457		242.954	93.5473	421.687
Senegal	5666.8	2282.02	9457.98		44.0629	17.7441	73.5416
Sierra Leone	3292.8	1243.68	5280.79		56.4255	21.3118	90.4917
Togo	4484.93	1687.54	7586.24		66.1491	24.8899	111.891
Total	161110	62516.1	249764		48.6257	18.8684	75.3829

## Sheet: WHO regions
AFR D	Including	Mayotte &	Reunion
	YLDs				Per 100,000
Females	Mean	Lower CL	Upper CL		Mean	Lower CL	Upper CL
0to9	41.1322	5.08082	81.2311		0.0716869	0.00885506	0.141573
10to19	172.772	51.0225	327.037		0.391466	0.115606	0.740998
20to29	238.135	72.1772	436.635		0.689025	0.208839	1.26337
30to39	198.825	57.8191	388.9		0.822682	0.239239	1.60916
40to49	116.329	29.2495	214.759		0.719239	0.180844	1.32781
50to59	85.463	23.3446	162.373		0.787428	0.215089	1.49605
60to69	55.9664	14.7465	106.415		0.85508	0.225304	1.62586
70plus	19.5272	4.47109	37.731		0.487769	0.111683	0.94248
Males
0to9	232.814	52.7262	436.922		0.395314	0.0895281	0.741885
10to19	688.856	208.478	1302.74		1.52673	0.462056	2.8873
20to29	794.877	230.092	1469.12		2.28611	0.661759	4.22528
30to39	533.143	163.565	1013.18		2.19637	0.673835	4.17395
40to49	305.351	78.9301	586.635		1.92326	0.497145	3.69494
50to59	191.296	44.9292	366.694		1.87211	0.439697	3.58863
60to69	93.0199	23.7079	176.62		1.60025	0.407853	3.03844
70plus	36.0414	8.45757	71.1107		1.12634	0.264309	2.22229
Totals	3803.55	1098.75	6741.34		0.960536	0.277476	1.70244
	YLLs				Per 100,000
Females	Mean	Lower CL	Upper CL		Mean	Lower CL	Upper CL
0to9	14147.5	5977.25	24361.2		24.6569	10.4174	42.4577
10to19	13284.3	5690.85	22207.5		30.0994	12.8943	50.3174
20to29	5549.01	2274.77	9697.17		16.0556	6.58188	28.058
30to39	2132.43	851.647	3691.45		8.82337	3.52387	15.2742
40to49	5500.16	2260.41	9284.82		34.0064	13.9756	57.4062
50to59	2804.5	1120.69	4900.99		25.8398	10.3256	45.1561
60to69	1223.57	516.894	2127.88		18.6942	7.89734	32.5108
70plus	475.465	192.968	809.473		11.8766	4.82014	20.2198
Males
0to9	32538.3	14114.7	56479.3		55.2495	23.9664	95.9008
10to19	18868.3	7929.46	32695.8		41.8183	17.5743	72.4646
20to29	26466.6	11134.1	46184.3		76.1194	32.0222	132.829
30to39	16233.8	6801.25	27295.3		66.8778	28.0189	112.447
40to49	19589.5	7953.95	33362.1		123.385	50.0983	210.132
50to59	10371.1	4474.35	17603.3		101.496	43.788	172.273
60to69	3827.55	1577.23	6364.65		65.8464	27.1335	109.493
70plus	856.069	378.027	1479.87		26.7531	11.8138	46.2475
Totals	173868	76570.5	279087		43.9081	19.3369	70.4798
	DALYs				Per 100,000
Females	Mean	Lower CL	Upper CL		Mean	Lower CL	Upper CL
0to9	14188.7	6133.22	24062.5		24.7286	10.6892	41.9372
10to19	13457.1	5734.84	23207.8		30.4909	12.9939	52.584
20to29	5787.14	2492.6	9724.82		16.7446	7.21215	28.138
30to39	2331.25	1066.95	4070.91		9.64605	4.41473	16.8443
40to49	5616.49	2552.12	9257.11		34.7257	15.7793	57.2349
50to59	2889.96	1251	4891.12		26.6272	11.5263	45.0652
60to69	1279.53	569.375	2208.69		19.5493	8.69917	33.7454
70plus	494.992	214.344	826.731		12.3644	5.35408	20.6509
Males
0to9	32771.2	14006.2	55030.1		55.6448	23.7823	93.4401
10to19	19557.1	8718.53	31989.2		43.345	19.3231	70.8985
20to29	27261.5	11806.8	46595.8		78.4056	33.9569	134.012
30to39	16766.9	6993.7	28111.6		69.0742	28.8117	115.81
40to49	19894.8	8588.28	33527.1		125.308	54.0937	211.172
50to59	10562.4	4535.88	17263.3		103.368	44.3901	168.947
60to69	3920.57	1702.8	6556.59		67.4467	29.2937	112.795
70plus	892.11	392.19	1579.61		27.8795	12.2564	49.3645
Totals	177672	81220.8	279691		44.8686	20.5113	70.6324
AFR E
	YLDs				Per 100,000
Females	Mean	Lower CL	Upper CL		Mean	Lower CL	Upper CL
0to9	94.9817	10.142	211.259		0.141124	0.0150691	0.31389
10to19	448.455	105.639	954.431		0.861973	0.203048	1.8345
20to29	610.64	152.601	1281.06		1.53734	0.384185	3.22518
30to39	467.606	121.417	980.916		1.80726	0.469267	3.79116
40to49	248.777	54.4607	555.724		1.48547	0.325191	3.31829
50to59	192.239	46.8045	411.38		1.58147	0.38504	3.38424
60to69	130.096	30.5413	276.553		1.69692	0.39837	3.60726
70plus	44.3649	7.52279	98.8924		0.922062	0.15635	2.05534
Males
0to9	596.178	119.032	1296.47		0.875769	0.174854	1.90447
10to19	1874.37	501.093	3923.7		3.58441	0.958252	7.50338
20to29	2154.86	530.212	4694.02		5.43106	1.33633	11.8307
30to39	1283.7	305.088	2717		4.88785	1.16166	10.3453
40to49	672.367	143.096	1493.3		4.18779	0.891265	9.30087
50to59	410.43	78.5184	936.724		3.88579	0.743383	8.86855
60to69	216.163	40.5709	472.348		3.32794	0.624609	7.27203
70plus	87.4362	17.0734	196.605		2.42976	0.474451	5.46344
Totals	9532.67	2703.94	17746.2		2.12156	0.601779	3.94954
	YLLs				Per 100,000
Females	Mean	Lower CL	Upper CL		Mean	Lower CL	Upper CL
0to9	34123.8	13573.6	61549.7		50.7013	20.1678	91.4509
10to19	32483.7	12450.1	60381.2		62.4367	23.9302	116.058
20to29	12902	5063.35	24100.4		32.4818	12.7474	60.6749
30to39	4359.98	1635.72	7692.13		16.851	6.32192	29.7295
40to49	12124.3	4387.78	23423.6		72.3958	26.1999	139.865
50to59	6365.24	2456.03	11739.2		52.364	20.2047	96.5737
60to69	2848.38	1120.66	5227.82		37.1532	14.6175	68.1898
70plus	1174.38	439.11	2153.43		24.4078	9.12627	44.7559
Males
0to9	83173.2	33047.8	151290		122.179	48.5462	222.241
10to19	47225.1	18145.9	89559.6		90.3097	34.7008	171.267
20to29	69020.9	25566.7	134710		173.958	64.4376	339.52
30to39	39506.5	14187.4	73839.2		150.426	54.0201	281.152
40to49	45878.5	16331.5	86264.7		285.75	101.719	537.293
50to59	23875.6	8751.03	44691.4		226.045	82.8514	423.121
60to69	9347.95	3676.18	17429.8		143.916	56.5967	268.34
70plus	2193.34	881.077	4264.33		60.9507	24.4842	118.501
Totals	426603	175431	693252		94.9432	39.0433	154.288
	DALYs				Per 100,000
Females	Mean	Lower CL	Upper CL		Mean	Lower CL	Upper CL
0to9	34218.7	13383.6	61327.5		50.8424	19.8855	91.1208
10to19	32932.2	12942.7	61321.6		63.2987	24.8771	117.866
20to29	13512.6	5425.91	24017.6		34.0191	13.6602	60.4664
30to39	4827.58	2140.29	9284.09		18.6582	8.27204	35.8823
40to49	12373.1	4892.26	22148.7		73.8812	29.2122	132.252
50to59	6557.48	2444.1	12894		53.9455	20.1066	106.074
60to69	2978.47	1180.67	5236.7		38.8501	15.4002	68.3056
70plus	1218.74	487.559	2249.28		25.3298	10.1332	46.7481
Males	0	0	0		0	#N/A	#N/A
0to9	83769.4	34051.8	159239		123.055	50.0212	233.917
10to19	49099.5	20267.6	92790.4		93.8941	38.7582	177.445
20to29	71175.8	26307.4	131855		179.389	66.3044	332.325
30to39	40790.2	15083.4	75443.4		155.314	57.4319	287.26
40to49	46550.8	16860.5	90390.8		289.938	105.014	562.992
50to59	24286	9007.69	48055.4		229.931	85.2814	454.97
60to69	9564.11	3639.97	17557.5		147.244	56.0391	270.307
70plus	2280.77	885.927	4294.11		63.3804	24.619	119.329
Totals	436136	192221	702083		97.0647	42.7799	156.253
AMR A	Including American Virgin islands, Bermuda, British Virgin islands, Cayman Islands, French Guinea, French West Indies, Netherlands' Antilles, Puerto Rico & St Pierre and Miquelion
	YLDs				Per 100,000
Females	Mean	Lower CL	Upper CL		Mean	Lower CL	Upper CL
0to9	3.45538	0.59199	8.42443		0.0145117	0.00248622	0.0353806
10to19	32.2081	8.79994	75.8087		0.131889	0.0360349	0.310429
20to29	68.4286	18.4767	153.911		0.271314	0.0732584	0.610245
30to39	83.9378	22.7017	195.435		0.343923	0.093017	0.800767
40to49	80.9	20.018	193.152		0.305337	0.075553	0.729005
50to59	79.0946	19.7158	192.749		0.314663	0.0784357	0.766815
60to69	61.7131	16.1079	139.639		0.346877	0.0905392	0.784885
70plus	33.134	7.58593	80.0309		0.168701	0.0386237	0.407476
Males	0	0	0
0to9	32.8104	7.7274	75.3589		0.131043	0.0308628	0.300979
10to19	192.874	52.5861	439.381		0.75125	0.204825	1.71141
20to29	345.735	92.1858	828.226		1.31519	0.350679	3.15061
30to39	303.65	79.7443	699.02		1.22131	0.320739	2.81152
40to49	278.48	64.984	674.746		1.06307	0.248069	2.57577
50to59	226.609	61.2888	537.194		0.940839	0.254459	2.23033
60to69	130.338	28.7022	292.984		0.798706	0.175885	1.79539
70plus	71.3391	16.0939	162.912		0.511333	0.115356	1.1677
Totals	2024.71	634.965	3906.2		0.548202	0.171921	1.05763
	YLLs				Per 100,000
Females	Mean	Lower CL	Upper CL		Mean	Lower CL	Upper CL
0to9	702.871	236.304	1450.39		2.95189	0.992422	6.09129
10to19	1057.3	321.262	2098.56		4.32954	1.31554	8.59342
20to29	497.462	165.345	1013.17		1.9724	0.65558	4.01713
30to39	244.115	79.1488	500.017		1.00022	0.3243	2.04874
40to49	1775.94	542.366	3684.01		6.70286	2.04703	13.9044
50to59	1138.05	369.258	2288.16		4.52751	1.46902	9.10301
60to69	602.767	184.744	1309.67		3.38804	1.03841	7.3614
70plus	435.003	121.889	921.035		2.21481	0.620595	4.68944
Males
0to9	2221.56	800.714	4604.99		8.8728	3.19801	18.3921
10to19	1727.75	562.524	3599.73		6.72967	2.19105	14.0211
20to29	4319.65	1344.5	9729.5		16.4322	5.11453	37.0115
30to39	3657.06	1148.58	7418.25		14.709	4.61969	29.8369
40to49	9300.95	2900.34	20787.4		35.5054	11.0717	79.3535
50to59	6549.79	2006.61	14205.3		27.1935	8.33108	58.9775
60to69	2949.91	945.474	6393.13		18.0769	5.79382	39.1768
70plus	962.035	292.189	2013.48		6.89553	2.09431	14.4319
Totals	38142.2	14340.9	63600.3		10.3272	3.88289	17.2202
	DALYs				Per 100,000
Females	Mean	Lower CL	Upper CL		Mean	Lower CL	Upper CL
0to9	706.326	234.41	1480.92		2.9664	0.984464	6.21952
10to19	1089.51	334.581	2093.85		4.46143	1.37008	8.57412
20to29	565.89	208.68	1119.09		2.24371	0.827399	4.4371
30to39	328.053	150.777	596.277		1.34415	0.617785	2.44315
40to49	1856.84	644.445	3909.13		7.0082	2.4323	14.7541
50to59	1217.14	425.102	2531.07		4.84217	1.69119	10.0694
60to69	664.48	246.102	1303.44		3.73491	1.38329	7.32637
70plus	468.137	163.381	966.597		2.38351	0.831852	4.92142
Males
0to9	2254.38	645.809	4915.71		9.00384	2.57932	19.633
10to19	1920.63	683.772	3832.21		7.48092	2.66332	14.9266
20to29	4665.39	1604.11	9272.14		17.7474	6.10211	35.2717
30to39	3960.71	1429.2	7866.74		15.9303	5.74836	31.6408
40to49	9579.43	2844.3	20078.9		36.5684	10.8578	76.6489
50to59	6776.4	2100.95	14211.2		28.1343	8.72276	59.002
60to69	3080.24	977.098	6360.44		18.8756	5.98761	38.9764
70plus	1033.37	354.764	2027.83		7.40686	2.54282	14.5348
Totals	40166.9	15812.5	67238.1		10.8754	4.28132	18.2051
AMR B	Including Anguilla, Guadeloupe, Monserat & Turks and Caicos
	YLDs				Per 100,000
Females	Mean	Lower CL	Upper CL		Mean	Lower CL	Upper CL
0to9	18.4859	3.55098	41.6763		0.0434697	0.00835017	0.0980023
10to19	171.596	47.2389	398.092		0.392526	0.108059	0.910636
20to29	340.058	85.2149	760.641		0.807928	0.202458	1.80717
30to39	358.568	103.651	778.632		0.954556	0.275934	2.07282
40to49	262.144	76.119	581.272		0.837947	0.243315	1.85804
50to59	217.757	61.6524	491.75		0.941093	0.266446	2.12522
60to69	143.322	39.262	300.196		1.001	0.274217	2.09665
70plus	61.7289	16.135	136.921		0.473681	0.123813	1.05067
Males
0to9	172.515	47.2951	387.064		0.389964	0.106909	0.874944
10to19	978.792	296.782	2114.84		2.17991	0.660975	4.71005
20to29	1639.38	481.51	3626.3		3.89983	1.14543	8.62639
30to39	1221.17	360.994	2861.74		3.34925	0.990086	7.84879
40to49	870.093	205.809	2023.24		2.94056	0.695552	6.83772
50to59	613.918	139.122	1458.18		2.86071	0.648272	6.79478
60to69	281.042	73.1557	661.552		2.20647	0.574347	5.19386
70plus	136.323	32.2933	290.756		1.42945	0.338618	3.04878
Totals	7486.89	2377.27	14103.4		1.53222	0.486518	2.88632
	YLLs				Per 100,000
Females	Mean	Lower CL	Upper CL		Mean	Lower CL	Upper CL
0to9	4213.53	1447.46	7871.16		9.90816	3.40372	18.5091
10to19	6134.84	2026.28	12105.1		14.0334	4.63513	27.6904
20to29	2810.97	930.683	5686.75		6.67847	2.21117	13.5109
30to39	1141.27	378.48	2274.16		3.03821	1.00756	6.05413
40to49	6483.7	2380.92	14129.6		20.7252	7.61063	45.1653
50to59	3596.67	1235.23	7345.96		15.5439	5.33834	31.7474
60to69	1495.46	521.169	2963.61		10.4447	3.63999	20.6987
70plus	934.266	288.754	1913.71		7.16916	2.21578	14.685
Males
0to9	13201.5	4746.03	26603.2		29.8415	10.7282	60.1356
10to19	9859.05	3297.8	19576.7		21.9575	7.34465	43.6
20to29	22747.8	7485.76	47490.8		54.1133	17.8074	112.973
30to39	16826.8	5331.59	35222.2		46.1503	14.6228	96.6026
40to49	33085.4	11188	68765.4		111.815	37.811	232.399
50to59	20172.9	6221.9	42616		94.0007	28.9925	198.58
60to69	7184.45	2285.79	14859.5		56.4053	17.9458	116.663
70plus	2034.17	668.15	4325.65		21.3297	7.00604	45.3575
Totals	151923	55265.5	249188		31.0916	11.3103	50.9974
	DALYs				Per 100,000
Females	Mean	Lower CL	Upper CL		Mean	Lower CL	Upper CL
0to9	4232.01	1455.27	7879.39		9.95163	3.42209	18.5285
10to19	6306.43	2101.82	12315.7		14.426	4.80792	28.1723
20to29	3151.03	1207.2	6092.79		7.4864	2.86814	14.4756
30to39	1499.84	680.057	2667.06		3.99276	1.8104	7.10006
40to49	6745.85	2245.72	14166.5		21.5632	7.17846	45.2832
50to59	3814.43	1310.52	7281.73		16.485	5.66375	31.4698
60to69	1638.79	590.159	3242.52		11.4457	4.12184	22.6467
70plus	995.995	350.391	2022.15		7.64284	2.68875	15.5171
Males
0to9	13374	4723.75	25658.9		30.2315	10.6779	58.0011
10to19	10837.8	4144.58	21207.6		24.1374	9.23056	47.2322
20to29	24387.2	8609.9	49662.9		58.0131	20.4816	118.14
30to39	18048	6429.4	36543.3		49.4996	17.6337	100.226
40to49	33955.5	11499.1	69683.9		114.756	38.8622	235.503
50to59	20786.8	6961.56	41918.4		96.8614	32.4391	195.329
60to69	7465.49	2710.68	15889.4		58.6118	21.2816	124.748
70plus	2170.49	818.021	4204.72		22.7592	8.57754	44.0895
Totals	159410	63734.4	256190		32.6238	13.0435	52.4303
AMR D
	YLDs				Per 100,000
Females	Mean	Lower CL	Upper CL		Mean	Lower CL	Upper CL
0to9	7.69302	1.51414	18.3762		0.0820327	0.0161457	0.195951
10to19	57.0662	15.8931	124.934		0.648561	0.180626	1.41989
20to29	94.884	25.984	206.812		1.28001	0.350532	2.78995
30to39	89.7365	25.7219	210.967		1.56361	0.44819	3.67598
40to49	58.5488	14.5156	142.376		1.37675	0.341328	3.3479
50to59	45.3465	12.0355	100.395		1.50593	0.399692	3.33403
60to69	30.8474	8.75931	74.7396		1.63387	0.463949	3.95868
70plus	13.429	3.33338	31.9425		0.83663	0.20767	1.99002
Males
0to9	62.2108	15.923	130.426		0.638747	0.163489	1.33914
10to19	317.2	86.4177	724.762		3.51171	0.956729	8.02383
20to29	438.737	128.031	1003.36		5.93415	1.73168	13.571
30to39	297.903	77.411	721.157		5.40262	1.40389	13.0786
40to49	187.43	47.112	454.362		4.64155	1.16669	11.2519
50to59	127.29	30.3223	315.95		4.48409	1.06817	11.13
60to69	64.0508	14.5669	148.209		3.69041	0.839299	8.53937
70plus	31.6698	8.01496	75.3466		2.41486	0.61115	5.74527
Totals	1924.04	626.186	3787.52		2.29903	0.748229	4.5257
	YLLs				Per 100,000
Females	Mean	Lower CL	Upper CL		Mean	Lower CL	Upper CL
0to9	1873.34	635.406	3673.18		19.9759	6.7755	39.1681
10to19	2364.4	738.161	4730.55		26.8716	8.38924	53.763
20to29	993.814	320.835	2105.24		13.4068	4.32815	28.4002
30to39	370.272	118.1	756.957		6.45177	2.05782	13.1895
40to49	1557.85	491.983	3128.3		36.6323	11.5688	73.5607
50to59	836.457	251.861	1698.76		27.7782	8.36413	56.4146
60to69	365.578	119.91	730.101		19.3633	6.35117	38.6708
70plus	212.933	72.4725	460.639		13.2657	4.51504	28.6978
Males
0to9	5509.81	1888.56	11090.3		56.5717	19.3907	113.869
10to19	3724.42	1134.95	7063.02		41.2329	12.565	78.1945
20to29	7128.18	2277.62	15130.3		96.4123	30.806	204.645
30to39	4468.57	1425.33	9091.29		81.0398	25.8491	164.875
40to49	7589.98	2513.54	16945.1		187.959	62.2457	419.63
50to59	4458.43	1441.82	9866.53		157.058	50.7913	347.571
60to69	1685.34	531.966	3633.37		97.104	30.6503	209.344
70plus	499.185	156.98	1071.8		38.0634	11.9699	81.7258
Totals	43638.6	16061.4	75569.3		52.1436	19.1917	90.2976
	DALYs				Per 100,000
Females	Mean	Lower CL	Upper CL		Mean	Lower CL	Upper CL
0to9	1881.03	642.546	3678.45		20.058	6.85164	39.2243
10to19	2421.47	816.702	4805.28		27.5201	9.28187	54.6123
20to29	1088.7	408.916	2176.86		14.6868	5.51639	29.3664
30to39	460.008	193.01	834.577		8.01538	3.36309	14.542
40to49	1616.4	559.621	3168.85		38.009	13.1592	74.5141
50to59	881.804	306.033	1716.25		29.2841	10.1632	56.9953
60to69	396.425	146.317	755.969		20.9972	7.74986	40.0409
70plus	226.362	84.578	468.316		14.1024	5.26921	29.1761
Males
0to9	5572.02	1922.15	11124.9		57.2105	19.7355	114.224
10to19	4041.61	1499.26	7464.66		44.7446	16.5982	82.6411
20to29	7566.92	2665.7	15475.2		102.346	36.0549	209.31
30to39	4766.47	1668.67	9404.97		86.4424	30.2622	170.564
40to49	7777.41	2669.39	17078.2		192.601	66.105	422.926
50to59	4585.72	1553.38	9953.35		161.542	54.7212	350.629
60to69	1749.39	603.134	3683.24		100.794	34.7507	212.217
70plus	530.855	185.872	1097.74		40.4783	14.1729	83.7043
Totals	45562.6	17920.1	77300.6		54.4426	21.4126	92.3663
EMR B, including Palestinian territories
	YLDs				Per 100,000
Females	Mean	Lower CL	Upper CL		Mean	Lower CL	Upper CL
0to9	2.91976	0.576683	5.85375		0.0184152	0.0036372	0.0369201
10to19	22.0412	6.88087	44.3398		0.148102	0.0462347	0.297933
20to29	52.2081	15.4379	105.652		0.296849	0.087778	0.600725
30to39	47.1888	15.006	93.7868		0.367659	0.116915	0.730713
40to49	27.7244	8.66222	56.0262		0.313077	0.0978179	0.632674
50to59	19.6569	5.91304	39.3824		0.349658	0.105181	0.700536
60to69	11.4086	3.30246	23.2992		0.377614	0.109309	0.771183
70plus	4.5552	1.15182	9.39799		0.194845	0.0492681	0.401992
Males
0to9	24.9931	6.7703	50.3361		0.151074	0.040924	0.304263
10to19	124.433	38.7462	241.777		0.800828	0.249363	1.55603
20to29	257.142	76.8676	531.518		1.36026	0.406624	2.8117
30to39	193.437	64.9894	370.964		1.25528	0.421737	2.40731
40to49	112.67	34.2476	224.41		1.06405	0.323433	2.11932
50to59	66.7677	19.8476	137.99		1.03685	0.308217	2.14287
60to69	25.7435	7.6466	55.2526		0.840785	0.249739	1.80456
70plus	12.6066	3.21412	26.4104		0.557548	0.14215	1.16805
Totals	1005.5	321.605	1843.16		0.592364	0.189466	1.08585
	YLLs				Per 100,000
Females	Mean	Lower CL	Upper CL		Mean	Lower CL	Upper CL
0to9	638.035	233.761	1130.21		4.02414	1.47435	7.12831
10to19	827.531	279.401	1473.09		5.56045	1.87738	9.89818
20to29	472.022	157.396	843.114		2.68386	0.894935	4.79384
30to39	167.356	57.9847	304.752		1.30391	0.451772	2.37439
40to49	704.861	233.29	1298.51		7.95963	2.63442	14.6634
50to59	332.098	112.632	621.387		5.90736	2.00349	11.0532
60to69	124.812	42.4519	225.271		4.13117	1.40512	7.45629
70plus	66.6234	23.1135	126.233		2.84977	0.988662	5.39952
Males
0to9	1953.25	702.118	3471.85		11.8067	4.24405	20.9861
10to19	1355.22	479.009	2474.39		8.72197	3.08281	15.9247
20to29	3758.41	1254.96	6801.01		19.8818	6.63868	35.9769
30to39	2742.18	993.757	4942.58		17.7949	6.44881	32.074
40to49	4290.46	1476.3	8133.51		40.5189	13.9421	76.8126
50to59	2185.08	781.388	3877.35		33.9325	12.1343	60.2121
60to69	641.604	219.601	1226.23		20.9549	7.17219	40.0489
70plus	184.687	62.1274	333.049		8.16813	2.7477	14.7297
Totals	20444.2	7575.55	32718.5		12.0442	4.46296	19.2753
	DALYs				Per 100,000
Females	Mean	Lower CL	Upper CL		Mean	Lower CL	Upper CL
0to9	640.954	238.531	1131.99		4.04256	1.50444	7.13959
10to19	849.573	296.569	1492.77		5.70855	1.99274	10.0304
20to29	524.23	204.474	906.871		2.98071	1.16261	5.15636
30to39	214.545	100.894	363.38		1.67157	0.786085	2.83117
40to49	732.585	266.014	1320.16		8.2727	3.00396	14.9079
50to59	351.754	133.519	635.027		6.25701	2.37504	11.2959
60to69	136.221	55.272	236.861		4.50878	1.82946	7.83989
70plus	71.1786	27.1475	129.844		3.04461	1.16122	5.554
Males
0to9	1978.25	724.685	3492.96		11.9578	4.38046	21.1137
10to19	1479.66	585.707	2618.88		9.5228	3.7695	16.8546
20to29	4015.56	1454.93	7048.74		21.242	7.69649	37.2873
30to39	2935.62	1202.59	5142.41		19.0502	7.80398	33.3708
40to49	4403.13	1639.28	8243.41		41.583	15.4813	77.8505
50to59	2251.85	883.406	4003.2		34.9694	13.7186	62.1663
60to69	667.347	247.601	1249.26		21.7956	8.08667	40.801
70plus	197.294	76.5391	349.843		8.72568	3.38509	15.4725
Totals	21449.7	8550.64	33534.1		12.6366	5.03741	19.7558
EMR D, including Western Sahara
	YLDs				Per 100,000
Females	Mean	Lower CL	Upper CL		Mean	Lower CL	Upper CL
0to9	25.0959	5.3931	50.8275		0.158282	0.0340148	0.320574
10to19	144.016	44.8417	282.651		0.967687	0.301306	1.89922
20to29	232.364	69.9818	457.922		1.32119	0.397908	2.60369
30to39	192.557	59.7933	379.091		1.50025	0.465863	2.95358
40to49	119.132	36.1892	241.529		1.34529	0.408666	2.72746
50to59	91.1337	27.1012	183.269		1.62109	0.482077	3.25999
60to69	60.7701	17.9493	124.355		2.01144	0.594105	4.11604
70plus	20.8906	5.59637	43.1321		0.893579	0.239381	1.84494
Males
0to9	178.595	47.8835	369.37		1.07954	0.289439	2.23271
10to19	716.462	212.49	1443.98		4.61101	1.36755	9.29317
20to29	969.206	286.449	2044.75		5.12703	1.51529	10.8166
30to39	595.164	196.095	1160.36		3.86221	1.27252	7.52996
40to49	369.657	100.614	785.574		3.49103	0.950198	7.41893
50to59	243.404	73.696	494.056		3.77987	1.14444	7.67228
60to69	119.916	32.3451	241.275		3.91646	1.0564	7.88008
70plus	48.7906	13.2825	96.456		2.15785	0.587444	4.26595
Totals	4127.15	1318.8	7556.6		2.43141	0.776939	4.45179
	YLLs				Per 100,000
Females	Mean	Lower CL	Upper CL		Mean	Lower CL	Upper CL
0to9	6921.11	2430.43	12453.7		43.6521	15.3289	78.5465
10to19	7648.59	2631.77	13836.8		51.3933	17.6837	92.9738
20to29	3224.3	1049.96	5939.43		18.333	5.96996	33.7709
30to39	1159.07	415.129	2043.71		9.03056	3.23436	15.923
40to49	4000.16	1258.55	7345.36		45.1717	14.2122	82.9473
50to59	2028.11	671.318	3620.48		36.076	11.9414	64.4012
60to69	896.899	300.57	1650.64		29.6866	9.9486	54.6349
70plus	377.146	126.13	686.406		16.1322	5.39512	29.3605
Males
0to9	18310.5	6357.43	32379		110.68	38.4284	195.719
10to19	11845	4227.21	21493.6		76.2319	27.2055	138.329
20to29	20092.8	7278.51	36420.6		106.29	38.5028	192.663
30to39	12106.6	4340.09	22125.2		78.5638	28.1643	143.577
40to49	17467	6041.59	31837.9		164.958	57.0565	300.676
50to59	10164.4	3559.82	19587		157.845	55.281	304.169
60to69	3738.51	1261.2	6909.34		122.1	41.1911	225.66
70plus	892.32	296.023	1698.69		39.4645	13.0922	75.1275
Totals	120872	46430.5	196605		71.2092	27.3534	115.825
	DALYs				Per 100,000
Females	Mean	Lower CL	Upper CL		Mean	Lower CL	Upper CL
0to9	6946.21	2644.75	12126.9		43.8104	16.6807	76.4858
10to19	7792.6	3227.8	13729.3		52.361	21.6886	92.2519
20to29	3456.66	1447.45	5999.07		19.6542	8.23001	34.1099
30to39	1351.63	608.336	2271.12		10.5308	4.73968	17.6948
40to49	4119.29	1599.38	7264.99		46.517	18.061	82.0398
50to59	2119.24	791.013	3876.57		37.6971	14.0705	68.9565
60to69	957.669	396.732	1732.65		31.698	13.1315	57.3492
70plus	398.037	166.843	720.314		17.0257	7.13657	30.8109
Males
0to9	18489.1	7251.45	33323.3		111.76	43.8324	201.427
10to19	12561.4	5083.92	22437.1		80.8429	32.7191	144.401
20to29	21062	8060.64	37709		111.417	42.6402	199.478
30to39	12701.8	4750.4	22857.9		82.426	30.8269	148.332
40to49	17836.7	6303.57	33948.1		168.449	59.5307	320.604
50to59	10407.8	3605.43	18980.7		161.625	55.9893	294.755
60to69	3858.43	1495.54	7247.75		126.017	48.8445	236.712
70plus	941.11	359.494	1732.66		41.6224	15.8993	76.6302
Totals	125000	50367.4	202035		73.6406	29.6727	119.024
EUR A (NOT including overseas French, British and Netherlands possessions)
	YLDs				Per 100,000
Females	Mean	Lower CL	Upper CL		Mean	Lower CL	Upper CL
0to9	2.01003	0.495978	3.95906		0.00897738	0.00221518	0.0176823
10to19	19.6233	5.94901	37.956		0.0852635	0.0258485	0.164919
20to29	48.9948	15.8088	97.6724		0.186646	0.0602237	0.372083
30to39	70.2616	22.0369	143.505		0.236721	0.0742452	0.483489
40to49	65.0618	20.5052	127.7		0.197465	0.0622342	0.387576
50to59	64.1616	20.0729	126.326		0.224353	0.0701885	0.441723
60to69	60.2991	17.6394	126.387		0.249248	0.0729128	0.522424
70plus	41.2838	12.0641	81.4371		0.122828	0.035893	0.242292
Males
0to9	21.2085	5.92146	42.5696		0.0899455	0.025113	0.180539
10to19	129.889	40.4425	255.772		0.535114	0.166614	1.05373
20to29	261.849	81.074	541.118		0.957455	0.296449	1.97861
30to39	275.468	83.7761	545.821		0.905023	0.275239	1.79324
40to49	253.469	77.2198	501.376		0.760658	0.231736	1.50462
50to59	203.527	55.9635	406.168		0.726511	0.199768	1.44986
60to69	130.827	37.3694	264.485		0.579206	0.165445	1.17095
70plus	85.9522	24.8452	177.121		0.378456	0.109396	0.779883
Totals	1733.89	529.396	3243.37		0.400472	0.122274	0.749113
	YLLs				Per 100,000
Females	Mean	Lower CL	Upper CL		Mean	Lower CL	Upper CL
0to9	372.904	135.793	649.721		1.6655	0.60649	2.90184
10to19	540.811	197.738	970.981		2.34983	0.859171	4.21892
20to29	285.21	104.144	515.412		1.08651	0.396736	1.96346
30to39	153.043	52.2459	273.457		0.515621	0.176023	0.921315
40to49	1226.45	437.92	2259.31		3.72233	1.32911	6.85709
50to59	789.922	276.943	1401.39		2.7621	0.968381	4.90022
60to69	485.13	174.49	900.453		2.00529	0.721257	3.72204
70plus	471.618	169.832	842.974		1.40316	0.505284	2.50802
Males
0to9	1246.18	478.622	2193.52		5.28505	2.02984	9.30276
10to19	925.532	330.557	1652.36		3.81299	1.36183	6.80738
20to29	2701.32	951.082	4855.6		9.87742	3.47765	17.7546
30to39	2756.3	981.015	4987.57		9.05558	3.22303	16.3862
40to49	7297.26	2505.98	12681.2		21.899	7.52041	38.0562
50to59	5202.36	1658.17	9506.03		18.5703	5.91902	33.9328
60to69	2550.25	885.069	4556.23		11.2907	3.91845	20.1717
70plus	997.789	346.921	1806.19		4.39336	1.52753	7.95285
Totals	28002.1	10461	45545		6.46758	2.41617	10.5194
	DALYs				Per 100,000
Females	Mean	Lower CL	Upper CL		Mean	Lower CL	Upper CL
0to9	374.914	154.87	647.813		1.67447	0.691694	2.89332
10to19	560.435	231.726	1003.8		2.43509	1.00685	4.36152
20to29	334.205	149.68	558.756		1.27315	0.570206	2.12858
30to39	223.304	116.152	350.576		0.752342	0.391333	1.18114
40to49	1291.51	528.982	2262.94		3.9198	1.60548	6.86812
50to59	854.084	348.909	1501.99		2.98646	1.22002	5.25199
60to69	545.429	235.981	963.052		2.25454	0.975435	3.9808
70plus	512.902	213.986	915.681		1.52599	0.636651	2.72433
Males
0to9	1267.38	493.696	2245.46		5.375	2.09377	9.52304
10to19	1055.42	469.616	1776.62		4.34811	1.93472	7.31929
20to29	2963.17	1197.32	5053.89		10.8349	4.37801	18.4797
30to39	3031.77	1372.03	5350.69		9.9606	4.50768	17.5792
40to49	7550.73	2829.26	13889.2		22.6596	8.49058	41.6813
50to59	5405.88	2228.01	9248.9		19.2968	7.95311	33.0149
60to69	2681.08	1032.24	4843.77		11.8699	4.57002	21.4447
70plus	1083.74	437.288	1925.3		4.77182	1.92542	8.47728
Totals	29736	12271.6	47467.9		6.86805	2.83435	10.9636
EUR B
	YLDs				Per 100,000
Females	Mean	Lower CL	Upper CL		Mean	Lower CL	Upper CL
0to9	2.7298	0.608301	5.53988		0.0165014	0.00367712	0.033488
10to19	23.235	7.18633	47.1991		0.127596	0.0394641	0.259196
20to29	49.3274	14.7574	99.8425		0.250517	0.0749479	0.507066
30to39	51.0337	14.9754	100.201		0.290203	0.0851576	0.569796
40to49	37.0248	10.7092	76.7676		0.24913	0.072059	0.516548
50to59	35.3507	10.2283	68.9386		0.269857	0.0780798	0.526257
60to69	23.5874	7.22753	47.4999		0.28843	0.0883791	0.580835
70plus	13.3759	3.66739	26.9577		0.148917	0.0408298	0.300125
Males
0to9	22.5645	6.64082	46.5816		0.129456	0.0380994	0.267245
10to19	130.104	37.3451	264.979		0.684928	0.196602	1.39497
20to29	217.677	66.8773	426.2		1.07589	0.330548	2.10654
30to39	168.178	52.2382	347.934		0.952269	0.295786	1.97009
40to49	120.238	35.6276	241.084		0.830911	0.246207	1.66603
50to59	95.7883	25.7177	201.145		0.778712	0.209072	1.63521
60to69	43.6693	11.3401	90.7268		0.632448	0.164235	1.31397
70plus	24.874	7.06682	51.5005		0.428458	0.121727	0.887101
Totals	1058.76	335.286	1963.59		0.458436	0.145177	0.850221
	YLLs				Per 100,000
Females	Mean	Lower CL	Upper CL		Mean	Lower CL	Upper CL
0to9	599.506	224.029	1117.36		3.62395	1.35423	6.7543
10to19	899.761	307.97	1624.74		4.94108	1.69123	8.92232
20to29	451.756	160.579	831.286		2.29431	0.815526	4.22182
30to39	186.937	65.2297	332.667		1.06302	0.370929	1.89172
40to49	937.605	309.359	1635.08		6.30889	2.08159	11.002
50to59	588.023	210.197	1068.45		4.48879	1.60458	8.15623
60to69	248.58	85.7718	437.871		3.03966	1.04883	5.35433
70plus	187.277	70.0756	332.793		2.08499	0.780166	3.70505
Males
0to9	1782.75	615.462	3314.45		10.2279	3.531	19.0155
10to19	1441.51	495.711	2637.48		7.58879	2.60966	13.885
20to29	3327.39	1240.9	6157.65		16.4459	6.13326	30.4348
30to39	2414.47	857.367	4354.57		13.6714	4.85463	24.6567
40to49	4461.62	1679.26	8116.5		30.8323	11.6046	56.0896
50to59	3069.44	995.419	5773.66		24.953	8.09227	46.937
60to69	1031.07	365.493	1886.98		14.9327	5.2933	27.3284
70plus	351.816	120.838	630.998		6.06007	2.08145	10.869
Totals	21979.5	8493.25	35552.1		9.51699	3.67753	15.3938
	DALYs				Per 100,000
Females	Mean	Lower CL	Upper CL		Mean	Lower CL	Upper CL
0to9	602.235	227.976	1080.24		3.64045	1.37809	6.52993
10to19	922.996	351.395	1700.95		5.06867	1.9297	9.34086
20to29	501.083	204.88	910.197		2.54483	1.04052	4.62258
30to39	237.971	104.596	377.826		1.35322	0.594788	2.14851
40to49	974.63	377.118	1828.09		6.55802	2.53752	12.3007
50to59	623.373	246.839	1111.24		4.75865	1.8843	8.48289
60to69	272.167	118.362	463.371		3.32809	1.44734	5.66616
70plus	200.653	83.9275	355.183		2.23391	0.934382	3.95433
Males
0to9	1805.31	662.38	3354.12		10.3573	3.80017	19.2431
10to19	1571.61	632.51	2797.73		8.27371	3.32984	14.7286
20to29	3545.06	1435.54	6333.84		17.5218	7.09531	31.3056
30to39	2582.65	1044.59	4667.93		14.6236	5.91472	26.431
40to49	4581.86	1754.89	8654		31.6632	12.1273	59.804
50to59	3165.23	1264.66	5853.16		25.7317	10.281	47.5833
60to69	1074.74	432.779	1858.77		15.5651	6.26779	26.9199
70plus	376.69	149.56	658.058		6.48853	2.57618	11.3351
Totals	23038.3	9567.76	36686.5		9.97542	4.14278	15.885
EUR C
	YLDs				Per 100,000
Females	Mean	Lower CL	Upper CL		Mean	Lower CL	Upper CL
0to9	0.904217	0.114147	2.41036		0.00759832	0.000959199	0.0202547
10to19	5.95523	1.38714	16.2148		0.0479591	0.011171	0.130582
20to29	16.742	4.26982	43.6385		0.0865531	0.0220742	0.225604
30to39	17.9196	4.73798	43.4078		0.103557	0.0273805	0.250851
40to49	15.6735	3.37111	43.9393		0.0920522	0.0197989	0.25806
50to59	18.5354	3.99165	50.1717		0.0998953	0.0215127	0.270397
60to69	12.4624	3.04342	30.9352		0.106764	0.0260727	0.265019
70plus	9.51468	2.20112	25.9275		0.0593582	0.0137319	0.161751
Males
0to9	6.25466	1.29208	16.1539		0.049839	0.0102957	0.128719
10to19	28.5319	7.66511	75.4119		0.219606	0.0589973	0.580435
20to29	65.3325	15.6019	182.181		0.330316	0.0788821	0.921092
30to39	53.3482	14.2934	138.207		0.317356	0.0850281	0.822162
40to49	41.1097	9.13228	99.7238		0.265983	0.0590866	0.645221
50to59	37.3888	8.96687	93.893		0.249264	0.0597803	0.625966
60to69	17.3056	4.12657	44.2671		0.222514	0.0530589	0.56918
70plus	10.8587	2.37379	30.4751		0.153606	0.0335795	0.431098
Totals	357.837	110.239	694.25		0.154452	0.0475821	0.299657
	YLLs				Per 100,000
Females	Mean	Lower CL	Upper CL		Mean	Lower CL	Upper CL
0to9	202.469	66.1925	478.476		1.70139	0.556228	4.02073
10to19	274.544	79.3688	653.79		2.21098	0.639179	5.26515
20to29	212.28	64.1372	514.924		1.09745	0.331578	2.66207
30to39	97.2562	28.687	237.24		0.562039	0.165781	1.371
40to49	463.322	143.928	1144.37		2.72114	0.845306	6.72102
50to59	372.206	102.755	971.719		2.00598	0.55379	5.23702
60to69	169.597	47.5292	394.278		1.45292	0.407178	3.37774
70plus	154.553	45.181	387.909		0.964191	0.281866	2.42001
Males
0to9	531.559	167.352	1336.01		4.23562	1.33352	10.6457
10to19	418.527	122.91	931.746		3.22135	0.946024	7.17152
20to29	1278.02	355.981	3185.56		6.46158	1.79981	16.1059
30to39	950.152	276.727	2266.81		5.65223	1.64619	13.4847
40to49	1786.69	511.796	4545.92		11.56	3.31136	29.4125
50to59	1469.87	403.089	3912.97		9.7993	2.68732	26.087
60to69	476.858	140.445	1048.72		6.13137	1.80582	13.4842
70plus	171.131	50.5086	374.273		2.42081	0.714491	5.29443
Totals	9029.03	3303.93	15783.1		3.89718	1.42607	6.81243
	DALYs				Per 100,000
Females	Mean	Lower CL	Upper CL		Mean	Lower CL	Upper CL
0to9	203.373	66.9277	478.601		1.70899	0.562407	4.02178
10to19	280.5	84.8633	663.307		2.25894	0.683428	5.34179
20to29	229.022	80.0762	542.97		1.184	0.41398	2.80706
30to39	115.176	42.9946	251.163		0.665596	0.248463	1.45146
40to49	478.995	153.8	1151.6		2.81319	0.903282	6.76346
50to59	390.741	126.861	989.434		2.10588	0.683711	5.3325
60to69	182.059	59.5404	407.678		1.55968	0.510077	3.49254
70plus	164.067	52.5579	398.952		1.02355	0.327888	2.4889
Males
0to9	537.814	171.921	1342.36		4.28546	1.36992	10.6963
10to19	447.059	144.56	947.527		3.44095	1.11266	7.29299
20to29	1343.35	453.827	3207.93		6.7919	2.29451	16.2191
30to39	1003.5	317.72	2295.7		5.96959	1.89004	13.6566
40to49	1827.8	547.81	4563.43		11.826	3.54438	29.5258
50to59	1507.26	437.068	3959.91		10.0486	2.91384	26.3999
60to69	494.163	168.766	1083.8		6.35389	2.16997	13.9353
70plus	181.99	61.862	382.577		2.57442	0.875095	5.4119
Totals	9386.87	3633.01	16057.3		4.05163	1.56811	6.93079
SEAR B
	YLDs				Per 100,000
Females	Mean	Lower CL	Upper CL		Mean	Lower CL	Upper CL
0to9	45.1257	5.09237	124.782		0.167062	0.0188527	0.46196
10to19	376.014	86.3979	988.786		1.40438	0.322688	3.69302
20to29	803.918	202.525	2137.01		2.92232	0.736197	7.76822
30to39	848.041	205.846	2060.74		3.30994	0.803426	8.04315
40to49	677.808	153.734	1805.41		3.06286	0.694688	8.15826
50to59	609.629	124.496	1631.63		3.84104	0.7844	10.2803
60to69	408.246	88.1313	1139.91		4.18837	0.904176	11.6948
70plus	150.228	29.3035	388.236		2.03812	0.397557	5.26715
Males
0to9	420.756	83.0884	1151.41		1.49705	0.295629	4.09671
10to19	2128.16	472.961	5448.05		7.67673	1.70607	19.6523
20to29	3784.86	926.637	9736.13		13.5243	3.31112	34.7897
30to39	2961.73	627.162	8298.29		11.745	2.48706	32.9075
40to49	2324.1	497.729	6033.83		10.7685	2.30619	27.9573
50to59	1650.6	334.363	4349.86		10.6556	2.15852	28.0811
60to69	752.635	145.621	1892.64		8.86542	1.7153	22.2938
70plus	322.334	55.1949	843.661		5.74727	0.984134	15.0426
Totals	18264.2	5748.91	36000.8		5.66793	1.78406	11.1721
	YLLs				Per 100,000
Females	Mean	Lower CL	Upper CL		Mean	Lower CL	Upper CL
0to9	12302.1	3689.46	28883.2		45.5441	13.6589	106.93
10to19	15857.4	4446.15	37818.6		59.2259	16.6059	141.249
20to29	8303.3	2188.18	19543.6		30.1833	7.95422	71.0429
30to39	3502.88	939.758	8090.29		13.6719	3.66791	31.5767
40to49	19890.5	5579.65	44294.1		89.8807	25.2132	200.155
50to59	10923.1	3005.78	24449.8		68.822	18.9383	154.049
60to69	5096.89	1356.86	12087.4		52.2911	13.9206	124.01
70plus	2601.97	737.08	5853.47		35.3007	9.99988	79.4133
Males
0to9	37110.6	10626	84407.4		132.04	37.8074	300.322
10to19	24822.7	7182.54	57509.6		89.5408	25.909	207.449
20to29	64248.1	17995.8	152244		229.575	64.3037	544.008
30to39	47325	13321.7	110444		187.671	52.8284	437.976
40to49	99720.5	27811.3	218842		462.048	128.862	1013.99
50to59	62062.6	17431.5	144411		400.653	112.531	932.262
60to69	22474.9	6592.12	55918.7		264.736	77.6498	658.677
70plus	5667.24	1593.9	12231.5		101.048	28.4195	218.089
Totals	441910	160102	738270		137.138	49.6846	229.108
	DALYs				Per 100,000
Females	Mean	Lower CL	Upper CL		Mean	Lower CL	Upper CL
0to9	12347.2	3781.52	28910		45.7112	13.9997	107.029
10to19	16233.4	4702.02	38351		60.6303	17.5616	143.237
20to29	9107.22	2828.61	20797.6		33.1056	10.2823	75.6012
30to39	4350.92	1581.46	9142.81		16.9818	6.1725	35.6847
40to49	20568.3	6289.95	44900.5		92.9436	28.4229	202.895
50to59	11532.7	3533	24782.5		72.663	22.2601	156.145
60to69	5505.14	1720.73	12706		56.4795	17.6537	130.356
70plus	2752.2	900.65	6004.46		37.3388	12.219	81.4618
Males
0to9	37531.4	10925.4	84874.2		133.537	38.8726	301.983
10to19	26950.9	9043.11	59216.6		97.2175	32.6204	213.607
20to29	68033	21031.6	156750		243.1	75.1514	560.11
30to39	50286.7	15005.6	113418		199.416	59.5057	449.768
40to49	102045	30527.4	221983		472.817	141.446	1028.54
50to59	63713.2	18891.5	146146		411.309	121.956	943.467
60to69	23227.5	6972.71	56400.6		273.601	82.1329	664.353
70plus	5989.57	1940.52	12535.8		106.795	34.5997	223.516
Totals	460174	179180	754509		142.806	55.6051	234.147
SEAR D
	YLDs				Per 100,000
Females	Mean	Lower CL	Upper CL		Mean	Lower CL	Upper CL
0to9	107.664	9.95922	299.352		0.0735104	0.00679991	0.20439
10to19	796.593	189.516	1940.17		0.555667	0.132198	1.35337
20to29	1430.67	352.664	3571.99		1.11266	0.274273	2.778
30to39	1381.82	354.962	3343.68		1.32049	0.339209	3.19529
40to49	894.008	207.498	2277.15		1.10536	0.256553	2.81549
50to59	762.668	198.988	1837.32		1.26985	0.331316	3.05914
60to69	467.782	113.613	1265.9		1.35023	0.327938	3.65396
70plus	172.069	35.7929	416.831		0.722099	0.150208	1.74926
Males
0to9	868.525	189.726	2191.25		0.550048	0.120156	1.38775
10to19	4361.27	937.764	11194.5		2.81082	0.604385	7.21482
20to29	6470.9	1497.4	15268.7		4.68441	1.08399	11.0533
30to39	4649.03	1008.06	11801.9		4.1855	0.90755	10.6252
40to49	3042.83	684.256	7871.35		3.57404	0.803714	9.24554
50to59	2200.41	439.201	5708.54		3.54305	0.707191	9.19176
60to69	955.051	208.103	2357.85		2.91051	0.634193	7.18554
70plus	380.596	65.2042	962.849		1.92201	0.329281	4.86239
Totals	28941.9	8641.48	57986.2		1.94949	0.58208	3.90588
	YLLs				Per 100,000
Females	Mean	Lower CL	Upper CL		Mean	Lower CL	Upper CL
0to9	27958.9	8543.4	66896.1		19.0896	5.83322	45.675
10to19	37360.9	11098.9	85404		26.0613	7.74206	59.574
20to29	16346.8	4376.7	36428.2		12.7132	3.40384	28.3308
30to39	6702.74	1746	14477.4		6.40529	1.66852	13.8349
40to49	29467.5	8346.84	73416.9		36.434	10.3201	90.7734
50to59	15841.3	4223.63	35856.3		26.3758	7.03238	59.701
60to69	6429.91	1932.91	15010.8		18.5596	5.57923	43.3278
70plus	3071.39	857.668	7172.42		12.8893	3.59926	30.0995
Males
0to9	84183.5	22040.3	198020		53.3145	13.9584	125.408
10to19	61198.3	18101.3	142871		39.4421	11.6662	92.0801
20to29	123693	32602.9	278641		89.5438	23.6018	201.713
30to39	86617.2	23495.5	192775		77.9811	21.1529	173.555
40to49	141762	36789	311711		166.511	43.2116	366.13
50to59	85200.9	21741.5	200835		137.189	35.0077	323.38
60to69	29066.7	7900.99	70757.6		88.5806	24.0782	215.634
70plus	6931.99	2013.19	16121.7		35.0066	10.1666	81.4146
Totals	761833	277855	1.32712e+06		51.3162	18.716	89.3931
	DALYs				Per 100,000
Females	Mean	Lower CL	Upper CL		Mean	Lower CL	Upper CL
0to9	28066.5	8632.61	66908		19.1631	5.89413	45.6832
10to19	38157.5	11463	86345.6		26.6169	7.99607	60.2308
20to29	17777.5	5779.66	37432.9		13.8258	4.49494	29.1122
30to39	8084.55	2935.83	16126.6		7.72578	2.80555	15.411
40to49	30361.6	9317.97	74238.2		37.5393	11.5208	91.7888
50to59	16603.9	4994.82	36670		27.6456	8.31641	61.0558
60to69	6897.69	2290.86	15457.4		19.9098	6.61244	44.6168
70plus	3243.46	1001.4	7280.66		13.6114	4.20243	30.5538
Males
0to9	85052	22923.5	198349		53.8645	14.5177	125.617
10to19	65559.6	21830.4	148482		42.2529	14.0696	95.696
20to29	130164	37628.3	292280		94.2282	27.2398	211.587
30to39	91266.3	27619.4	196983		82.1666	24.8656	177.343
40to49	144805	40925.8	315725		170.085	48.0706	370.844
50to59	87401.3	24511.7	202020		140.732	39.4682	325.288
60to69	30021.8	8592.1	71432.4		91.4912	26.1844	217.69
70plus	7312.59	2296.25	16436.6		36.9286	11.5961	83.0048
Totals	790775	308846	1.35619e+06		53.2657	20.8035	91.3516
WPR A
	YLDs				Per 100,000
Females	Mean	Lower CL	Upper CL		Mean	Lower CL	Upper CL
0to9	0.963937	0.167295	2.17923		0.0135402	0.00234995	0.0306111
10to19	11.8847	3.1663	27.7012		0.15117	0.0402744	0.352352
20to29	28.4721	8.32999	65.3491		0.316849	0.0926996	0.727232
30to39	43.0763	12.1491	91.5649		0.386815	0.109096	0.822232
40to49	37.2934	10.2467	88.3837		0.351061	0.0964576	0.832
50to59	39.934	11.2375	89.454		0.386765	0.108836	0.866371
60to69	42.2633	11.406	110.14		0.389829	0.105207	1.01591
70plus	23.9378	5.95436	58.3962		0.17262	0.0429381	0.421107
Males
0to9	11.4324	2.76349	27.5735		0.152091	0.0367641	0.366824
10to19	85.555	22.3219	202.433		1.03524	0.270102	2.4495
20to29	167.452	45.7974	402.654		1.78215	0.487411	4.28535
30to39	176.546	52.1825	421.344		1.5439	0.456338	3.68467
40to49	146.352	37.5957	356.232		1.3688	0.351624	3.33177
50to59	134.799	30.8108	313.588		1.32	0.301709	3.07076
60to69	98.3931	20.0803	242.699		0.963988	0.196733	2.37779
70plus	56.4265	11.8734	154.79		0.589537	0.124052	1.61723
Totals	1104.78	360.887	2121.94		0.698988	0.228331	1.34253
	YLLs				Per 100,000
Females	Mean	Lower CL	Upper CL		Mean	Lower CL	Upper CL
0to9	189.401	66.1374	376.628		2.66047	0.929015	5.2904
10to19	321.848	108.49	659.049		4.09382	1.37996	8.38292
20to29	158.511	53.5834	321.621		1.76398	0.596298	3.57913
30to39	85.6352	23.1722	178.986		0.768985	0.208081	1.60725
40to49	680.446	207.09	1383.09		6.40537	1.94944	13.0197
50to59	489.699	138.522	1056.71		4.74278	1.3416	10.2344
60to69	330.487	100.966	705.519		3.04836	0.93129	6.50759
70plus	281.493	76.8047	629.053		2.0299	0.553853	4.53622
Males
0to9	684.872	217.097	1400.57		9.1112	2.88815	18.6324
10to19	554.241	172.615	1126.94		6.70647	2.08868	13.6363
20to29	1623.44	508.362	3431.67		17.2779	5.41038	36.5225
30to39	1639.23	533.54	3508.08		14.3351	4.66583	30.6783
40to49	4282.63	1236.61	9216.71		40.0545	11.5658	86.2019
50to59	3491.86	1035.12	7535.36		34.1934	10.1362	73.7888
60to69	1896.02	545.796	4196.68		18.5759	5.34734	41.1162
70plus	673.805	193.367	1535.85		7.03984	2.02027	16.0464
Totals	17383.6	6325.59	29203		10.9985	4.00216	18.4765
	DALYs				Per 100,000
Females	Mean	Lower CL	Upper CL		Mean	Lower CL	Upper CL
0to9	190.365	67.1025	378.417		2.67401	0.942572	5.31553
10to19	333.733	118.208	675.98		4.24499	1.50358	8.59827
20to29	186.983	77.876	361.068		2.08083	0.866636	4.01811
30to39	128.712	55.3333	235.372		1.1558	0.496881	2.11359
40to49	717.739	237.949	1418.94		6.75644	2.23994	13.3572
50to59	529.633	177.038	1082.63		5.12955	1.71463	10.4854
60to69	372.751	133.815	752.653		3.43819	1.23428	6.94234
70plus	305.431	99.1484	659.298		2.20252	0.714979	4.75433
Males
0to9	696.305	231.718	1412.99		9.26329	3.08266	18.7977
10to19	639.796	251.068	1246.16		7.74171	3.03799	15.0789
20to29	1790.89	655.299	3587.18		19.06	6.97419	38.1775
30to39	1815.77	694.425	3658.67		15.879	6.07277	31.9952
40to49	4428.98	1367.52	9305.24		41.4233	12.7902	87.0299
50to59	3626.66	1139.46	7652.82		35.5134	11.158	74.939
60to69	1994.41	658.431	4249.33		19.5399	6.45086	41.632
70plus	730.232	251.961	1584.01		7.62937	2.63246	16.5496
Totals	18488.4	7111.55	30168.2		11.6975	4.49943	19.0872
WPR B, Including French Polynesia and New Caledonia
	YLDs				Per 100,000
Females	Mean	Lower CL	Upper CL		Mean	Lower CL	Upper CL
0to9	249.84	58.9135	610.768		0.235113	0.0554408	0.574765
10to19	776.02	220.459	1797.88		0.637974	0.181242	1.47806
20to29	1070.99	320.264	2427.15		0.798073	0.238653	1.80865
30to39	1026.27	296.382	2346.78		0.811731	0.234424	1.85619
40to49	771.323	209.066	1737.85		0.594447	0.161124	1.33933
50to59	549.862	144.995	1244.45		0.590126	0.155613	1.33557
60to69	277.596	77.1717	610.322		0.502871	0.139798	1.10561
70plus	298.284	73.2504	769.922		0.638297	0.156748	1.64755
Males
0to9	1764.59	430.239	4601.63		1.41135	0.344112	3.68046
10to19	4229.93	1223.59	9408.03		3.03581	0.87817	6.75213
20to29	4579.89	1251.22	10395.3		3.18364	0.869765	7.22616
30to39	3813.11	1059.06	8185.13		2.89859	0.805058	6.22202
40to49	2621.79	654.252	5710.82		1.95117	0.486901	4.25006
50to59	1400.31	373.059	3139.27		1.47178	0.392099	3.2995
60to69	613.839	145.081	1365.16		1.10331	0.260768	2.45374
70plus	124.036	9.04487	308.839		0.314567	0.0229387	0.783246
Totals	24167.7	8070.1	45658.8		1.44049	0.481009	2.72144
	YLLs				Per 100,000
Females	Mean	Lower CL	Upper CL		Mean	Lower CL	Upper CL
0to9	11861.4	4375.19	22156		11.1622	4.11729	20.8499
10to19	17593.7	5841.59	34017.4		14.464	4.80243	27.9661
20to29	8209.15	2760.34	15885.4		6.11727	2.05694	11.8374
30to39	3474.33	1130.99	7087.1		2.74803	0.894556	5.60556
40to49	21669.4	7453.66	43774		16.7003	5.74443	33.736
50to59	11465	3384.74	23965.7		12.3046	3.6326	25.7206
60to69	4720.64	1472.05	9978.32		8.55154	2.66666	18.0759
70plus	2691.5	848.413	5399.53		5.75952	1.81551	11.5544
Males
0to9	39272	13844.4	73421.8		31.4104	11.073	58.724
10to19	30312.5	10389.6	56732.4		21.7552	7.45657	40.7168
20to29	69836	22878.1	133319		48.5454	15.9034	92.6745
30to39	53591.9	17057.8	107704		40.7385	12.9667	81.8727
40to49	123120	41044.6	249165		91.6272	30.5458	185.431
50to59	70187.9	22053.6	135632		73.7703	23.1792	142.555
60to69	24502.5	7720.51	51726.4		44.0408	13.8768	92.9729
70plus	6717.7	2253.76	14164.4		17.0367	5.71575	35.9224
Totals	499226	197169	822826		29.7557	11.752	49.0436
	DALYs				Per 100,000
Females	Mean	Lower CL	Upper CL		Mean	Lower CL	Upper CL
0to9	12111.2	4588.84	22283.6		11.3973	3.35522	21.6062
10to19	18369.8	6582.57	34887.7		15.102	4.85618	28.1033
20to29	9280.14	3723.78	16940.9		6.91534	2.17457	12.2864
30to39	4500.6	2065.26	8127.73		3.55976	1.01452	5.62117
40to49	22440.7	8038.12	44624.7		17.2947	5.29984	34.1171
50to59	12014.9	4010.52	24229.1		12.8947	3.7436	26.225
60to69	4998.23	1806.28	10287		9.05441	2.6109	17.7376
70plus	2989.78	1120.3	5650.25		6.39782	1.76152	12.4951
Males
0to9	41036.6	16095.5	75163		32.8218	9.37808	63.152
10to19	34542.4	14292.3	61856.7		24.791	7.22935	42.1684
20to29	74415.9	27643.5	138599		51.7291	16.0134	96.5647
30to39	57405	21418	109731		43.6371	12.3562	82.345
40to49	125742	43265	251038		93.5783	26.7041	191.117
50to59	71588.3	23961.8	137903		75.242	21.6818	152.514
60to69	25116.4	8502.44	52043.8		45.1441	13.0032	93.2682
70plus	6841.73	2402.07	14242		17.3513	5.43479	37.3306
Totals	523393	219260	844190		31.1962	10.1884	51.0287

## Sheet: Global Totals
Global Total
Totals	YLDs				Per 100,000
Female	Mean	Lower CL	Upper CL		Mean	Lower CL	Upper CL
0to9	593.245	143.173	1200.63		0.097494	0.0235291	0.197312
10to19	3000.51	876.059	5862.72		0.510112	0.148937	0.996713
20to29	4941.75	1555.68	9407.38		0.865852	0.272572	1.64828
30to39	4780.88	1502.19	9300.09		0.974059	0.306056	1.89481
40to49	3392.94	973.54	6467.84		0.785451	0.225371	1.49728
50to59	2711.38	827.482	5144.72		0.813671	0.248323	1.54391
60to69	1729.2	491.597	3508.16		0.807779	0.229645	1.6388
70plus	885.389	224.58	1795.42		0.439817	0.11156	0.891875
Males
0to9	4310.53	1272.74	8233.98		0.661146	0.195212	1.26292
10to19	15878.3	4651.64	30666.7		2.52614	0.740045	4.87887
20to29	21398.3	6277.92	41709		3.58427	1.05157	6.98635
30to39	16300.5	4604.89	32049.7		3.22459	0.910947	6.34013
40to49	10978.1	2906.83	22165.1		2.50878	0.664283	5.06527
50to59	7443.75	1991.11	14317.5		2.2703	0.607276	4.36676
60to69	3460.41	880.294	6769.54		1.74144	0.443006	3.40675
70plus	1386.23	362.595	2714.1		0.932004	0.243784	1.82477
Total	103191	30873.3	188105		1.48802	0.445193	2.71248
	YLLs				Per 100,000
Female	Mean	Lower CL	Upper CL		Mean	Lower CL	Upper CL
0to9	116221	47421.9	192171		19.0997	7.79334	31.5814
10to19	138560	54236	229914		23.5563	9.22057	39.0873
20to29	60273.6	22774	98583.2		10.5606	3.99027	17.2729
30to39	23889.3	9144.04	39134.9		4.86722	1.86301	7.97337
40to49	107668	42120.7	191672		24.9247	9.75078	44.3712
50to59	58561.4	22146.8	104411		17.574	6.64615	31.3333
60to69	25639.6	9961.13	42989.7		11.9773	4.65325	20.0822
70plus	13239.7	5137.61	23032.4		6.5768	2.55211	11.4413
Males
0to9	322871	129787	548859		49.5218	19.9066	84.1837
10to19	217836	83039.6	377562		34.6563	13.211	60.0676
20to29	418439	159118	694707		70.0895	26.6526	116.365
30to39	294356	112907	498549		58.2301	22.3355	98.6238
40to49	523877	199128	914259		119.719	45.5057	208.931
50to59	314663	122505	551605		95.9703	37.3632	168.237
60to69	112209	42483.4	196493		56.4689	21.3796	98.8843
70plus	29300.7	11804.8	50819.7		19.6997	7.93671	34.1676
Total	2.7776e+06	1.13996e+06	4.47407e+06		40.0531	16.4383	64.5162
	DALYs				Per 100,000
Female	Mean	Lower CL	Upper CL		Mean	Lower CL	Upper CL
0to9	118035	48219.5	194658		19.3979	7.92441	31.9901
10to19	141392	57269.7	227311		24.0379	9.73632	38.6448
20to29	66129.5	29014.8	109689		11.5867	5.08373	19.2188
30to39	28702.8	14060	45647.4		5.84793	2.8646	9.30022
40to49	110539	47654.7	185760		25.5894	11.0319	43.0028
50to59	62156.5	25202	105162		18.6528	7.56299	31.5586
60to69	27263.3	12038.7	45396.4		12.7358	5.62377	21.2065
70plus	14226.8	5716.92	23224.3		7.06716	2.83988	11.5366
Males
0to9	331389	138631	554249		50.8282	21.2631	85.0103
10to19	233973	100351	394929		37.2236	15.9652	62.8306
20to29	445418	184936	745878		74.6085	30.9772	124.936
30to39	310873	129871	519591		61.4973	25.6914	102.786
40to49	540732	211464	936757		123.571	48.3247	214.072
50to59	322855	127161	563311		98.4689	38.7835	171.807
60to69	115969	47216.4	198607		58.3608	23.7615	99.9483
70plus	31167.9	12789.4	52350.4		20.9551	8.59871	35.1967
Total	2.90082e+06	1.25349e+06	4.54068e+06		41.8299	18.0754	65.4767
